# Supplementary material for: Bicyclo­[2.2.2]oct-7-ene-2,3,5,6-tetra­carboxylic dianhydride
Source: Acta Crystallogr Sect E Struct Rep Online. 2008 May 10;64(Pt 6):o1021. doi: 10.1107/S1600536808012452 (PMC2961621; doi:10.1107/S1600536808012452)
Supplement: Supplementary file 2 [file e-64-o1021-Isup2.hkl]

# 
# h,k,l, Fc-squared, Fo-squared, sigma(Fo-squared) and status flag 
# 
data_I
_shelx_title ' 080111c in P2(1)/n' 
_shelx_refln_list_code          4 
_shelx_F_calc_maximum      148.33 
_exptl_crystal_F_000       512.00 
_reflns_d_resolution_high  0.7956 
 
loop_ 
 _symmetry_equiv_pos_as_xyz 
 'x, y, z' 
 '-x+1/2, y+1/2, -z+1/2' 
 '-x, -y, -z' 
 'x-1/2, -y-1/2, z-1/2' 
 
_cell_length_a     7.6270 
_cell_length_b    13.8767 
_cell_length_c     9.8230 
_cell_angle_alpha  90.000 
_cell_angle_beta  100.685 
_cell_angle_gamma  90.000 
 
_shelx_F_squared_multiplier     1.000 
 
loop_ 
 _refln_index_h 
 _refln_index_k 
 _refln_index_l 
 _refln_F_squared_calc 
 _refln_F_squared_meas 
 _refln_F_squared_sigma 
 _refln_observed_status 
   2   0   0     7761.76     8045.50    224.76 o 
   4   0   0        1.21        1.81      1.32 o 
   6   0   0       18.56       12.88      3.44 o 
   8   0   0        8.25        1.83      5.68 o 
   1   1   0     1150.82     1128.59     21.31 o 
   2   1   0      339.58      367.10      6.18 o 
   3   1   0     1097.47     1120.50     17.49 o 
   4   1   0      143.94      160.91      3.24 o 
   5   1   0        0.00       -0.97      0.97 o 
   6   1   0       52.96       49.93      2.97 o 
   7   1   0       64.02       62.34      5.91 o 
   8   1   0       11.81       10.21      3.49 o 
   9   1   0        0.27        1.06      4.73 o 
   0   2   0      318.58      317.64      9.70 o 
   1   2   0      175.60      164.30      2.99 o 
   2   2   0      797.14      830.95     11.85 o 
   3   2   0     2501.56     2645.34     35.41 o 
   4   2   0       12.91        8.78      1.12 o 
   5   2   0       86.86       93.48      2.58 o 
   6   2   0       13.03        4.49      1.59 o 
   7   2   0      115.80      110.06      5.30 o 
   8   2   0       10.34        7.58      3.50 o 
   9   2   0        0.01        5.41      5.79 o 
   1   3   0       12.68       14.36      3.13 o 
   2   3   0     2113.81     2074.19     28.57 o 
   3   3   0      554.21      532.66      8.44 o 
   4   3   0       12.46        4.57      1.01 o 
   5   3   0        6.21        3.30      1.32 o 
   6   3   0        6.46        4.91      2.03 o 
   7   3   0       58.43       61.96      4.28 o 
   8   3   0        4.58       12.22      4.44 o 
   9   3   0       43.60       40.80      6.22 o 
   0   4   0     2475.48     2600.74     75.27 o 
   1   4   0     1224.64     1153.70     24.35 o 
   2   4   0      733.80      774.66     10.73 o 
   3   4   0        5.26        4.15      1.07 o 
   4   4   0       22.90       28.18      1.79 o 
   5   4   0      182.73      174.90      4.91 o 
   6   4   0      398.55      394.87      8.76 o 
   7   4   0       42.09       55.97      4.14 o 
   8   4   0        2.26        9.82      3.95 o 
   9   4   0       53.47       67.06      8.77 o 
   1   5   0       19.47       22.29      1.60 o 
   2   5   0      793.96      844.62     12.55 o 
   3   5   0      433.63      442.18      6.97 o 
   4   5   0        5.25        7.65      1.36 o 
   5   5   0      200.31      202.90      5.18 o 
   6   5   0      187.79      169.36      5.50 o 
   7   5   0        2.02        3.64      2.49 o 
   8   5   0       12.67       10.23      3.34 o 
   9   5   0        0.03        4.83      8.21 o 
   0   6   0       29.87       37.37      4.33 o 
   1   6   0        7.11       10.09      1.35 o 
   2   6   0      550.01      575.48      9.08 o 
   3   6   0      189.01      190.77      3.87 o 
   4   6   0      127.64      133.45      3.73 o 
   5   6   0        0.65       -1.34      1.84 o 
   6   6   0      284.38      290.77      7.60 o 
   7   6   0       11.53       12.14      2.80 o 
   8   6   0        0.17        0.13      4.19 o 
   1   7   0      511.67      513.00      9.04 o 
   2   7   0      260.34      258.98      5.05 o 
   3   7   0       93.88       84.45      2.92 o 
   4   7   0       30.80       37.44      2.71 o 
   5   7   0       44.31       44.38      3.27 o 
   6   7   0      387.03      405.70      9.55 o 
   7   7   0       82.34       90.38      5.11 o 
   8   7   0        7.59        4.29      4.30 o 
   0   8   0     1619.51     1563.69     31.92 o 
   1   8   0      131.73      128.66      3.61 o 
   2   8   0      379.18      414.38      7.30 o 
   3   8   0       24.69       21.40      2.00 o 
   4   8   0       15.91       11.56      2.33 o 
   5   8   0       91.88      112.76      4.74 o 
   6   8   0        2.36        2.40      2.36 o 
   7   8   0       14.66       14.91      3.31 o 
   8   8   0        0.00        0.90      4.63 o 
   1   9   0      461.18      470.69      8.80 o 
   2   9   0      202.53      202.96      4.68 o 
   3   9   0      368.36      394.65      8.15 o 
   4   9   0      205.43      216.00      5.84 o 
   5   9   0        2.46       -1.13      2.37 o 
   6   9   0        5.41        4.10      2.54 o 
   7   9   0        5.91        8.57      3.38 o 
   8   9   0        1.68       -1.18      3.88 o 
   0  10   0      306.49      303.15      9.72 o 
   1  10   0        1.17        3.79      1.84 o 
   2  10   0       99.24      104.62      6.39 o 
   3  10   0        8.23        6.75      2.22 o 
   4  10   0       10.42       10.09      2.63 o 
   5  10   0        1.50       -1.52      2.26 o 
   6  10   0        9.62       12.68      3.37 o 
   7  10   0        1.59        0.28      3.08 o 
   1  11   0      124.35      123.34      5.08 o 
   2  11   0       17.37       14.45      2.19 o 
   3  11   0        1.28        1.53      2.29 o 
   4  11   0     1320.22     1384.13     23.24 o 
   5  11   0        0.38       -0.70      2.76 o 
   6  11   0       80.26       89.80      8.61 o 
   7  11   0        3.28        4.31      3.47 o 
   0  12   0       29.37       30.63      6.07 o 
   1  12   0      142.16      135.51      5.53 o 
   2  12   0       36.79       32.96      3.10 o 
   3  12   0      487.90      489.78     11.08 o 
   4  12   0        1.04        0.16      2.65 o 
   5  12   0        5.63        6.38      3.23 o 
   6  12   0       11.23       10.22      3.68 o 
   1  13   0       21.00       15.33      3.39 o 
   2  13   0       15.58       21.44      3.42 o 
   3  13   0        1.45       -1.27      2.43 o 
   4  13   0        3.58        0.38      2.93 o 
   5  13   0        0.24       -3.24      3.24 o 
   6  13   0       22.81       20.15      4.26 o 
   0  14   0      113.25      113.14      9.76 o 
   1  14   0       24.94       27.58      4.61 o 
   2  14   0        0.05       -2.08      3.57 o 
   3  14   0       15.08       16.53      4.27 o 
   4  14   0        1.79       -1.91      3.52 o 
   5  14   0       22.32       17.90      4.04 o 
   1  15   0       41.61       39.52      5.31 o 
   2  15   0        2.16       -0.19      4.55 o 
   3  15   0        0.68        2.90      4.82 o 
   4  15   0        2.11       -3.61      3.61 o 
   0  16   0        5.70        4.36      6.97 o 
   1  16   0      103.86       94.98      8.79 o 
   2  16   0       55.09       48.44      7.41 o 
   3  16   0        0.12       -3.95      4.74 o 
   1  17   0        5.05       -3.09      5.40 o 
   2  17   0        0.24       -6.58      6.58 o 
  -9   0   1        0.01       -3.30      6.23 o 
  -7   0   1       19.03       15.29      4.41 o 
  -5   0   1      322.51      308.51      7.53 o 
  -3   0   1     2172.44     2259.53     45.06 o 
  -1   0   1        0.02        0.35      1.19 o 
   1   0   1      320.43      312.17      7.92 o 
   3   0   1     2790.19     2861.83     52.98 o 
   5   0   1       95.80       85.61      5.09 o 
   7   0   1       77.10       65.68      5.89 o 
   9   0   1       89.28      116.01     14.50 o 
  -9   1   1        1.71       -0.77      4.50 o 
  -8   1   1      108.00      108.14      7.47 o 
  -7   1   1      191.95      200.00      7.73 o 
  -6   1   1      188.22      186.18      4.67 o 
  -5   1   1       54.72       52.34      2.05 o 
  -4   1   1     1240.15     1276.94     17.38 o 
  -3   1   1      407.88      395.74      6.38 o 
  -2   1   1      291.73      260.18     10.38 o 
   0   1   1        0.09        0.30      0.50 o 
   1   1   1     6772.47     6981.93    115.29 o 
   2   1   1      233.30      226.05      3.82 o 
   3   1   1     3863.17     3893.93     48.60 o 
   4   1   1       39.73       55.33      2.33 o 
   5   1   1       12.11       10.53      1.43 o 
   6   1   1        4.89        2.41      1.72 o 
   7   1   1      101.10       79.41      4.33 o 
   8   1   1       15.28       22.02      3.48 o 
   9   1   1        1.71       10.80      5.17 o 
  -9   2   1       10.77       11.56      5.39 o 
  -8   2   1       34.60       52.78      5.09 o 
  -7   2   1       66.49       67.32      5.26 o 
  -6   2   1       73.62       75.57      3.58 o 
  -5   2   1      485.40      472.38      7.79 o 
  -4   2   1     1711.20     1673.73     24.94 o 
  -3   2   1      598.38      570.79      9.54 o 
  -2   2   1     9277.63     9762.03    172.83 o 
  -1   2   1     5589.93     5228.35    125.39 o 
   0   2   1     7268.84     7269.74    155.15 o 
   1   2   1     7925.16     8102.76    186.76 o 
   2   2   1      402.42      373.35      5.76 o 
   3   2   1     2108.01     2053.24     23.68 o 
   4   2   1      211.24      186.69      3.38 o 
   5   2   1       26.19       28.10      1.79 o 
   6   2   1      142.22      129.17      3.59 o 
   7   2   1       21.23       19.59      3.18 o 
   8   2   1        2.71        9.92      4.31 o 
   9   2   1       11.33       18.01      7.21 o 
  -9   3   1        4.78        7.11      4.78 o 
  -8   3   1        9.22        7.21      3.51 o 
  -7   3   1      142.34      130.75      5.54 o 
  -6   3   1      234.78      208.75      6.30 o 
  -5   3   1        6.22        9.23      1.85 o 
  -4   3   1      987.03      958.47     19.46 o 
  -3   3   1      162.02      161.28      3.74 o 
  -2   3   1     2571.44     2568.64     46.44 o 
  -1   3   1       24.44       23.90      3.46 o 
   0   3   1      211.99      198.87      4.06 o 
   1   3   1       18.56       21.19      2.58 o 
   2   3   1        0.13       -0.85      0.85 o 
   3   3   1       74.74       88.70      2.17 o 
   4   3   1      170.81      175.76      3.15 o 
   5   3   1      164.72      163.67      3.29 o 
   6   3   1       60.42       58.17      3.26 o 
   7   3   1       55.95       54.59      4.56 o 
   8   3   1        0.04        4.59      6.38 o 
   9   3   1        5.54        6.62      5.19 o 
  -9   4   1       19.91       18.51      9.04 o 
  -8   4   1        1.16       -0.07      5.38 o 
  -7   4   1       61.66       59.28      4.21 o 
  -6   4   1      115.72      114.13      4.43 o 
  -5   4   1      127.92      122.38      4.78 o 
  -4   4   1      109.14      106.42      3.49 o 
  -3   4   1       10.55       13.98      1.55 o 
  -2   4   1      291.32      305.97      6.98 o 
  -1   4   1      117.49      120.02      4.17 o 
   0   4   1       63.91       71.12      4.62 o 
   1   4   1        0.46       -0.81      0.92 o 
   2   4   1      157.49      164.26      3.42 o 
   3   4   1       75.70       89.81      2.61 o 
   4   4   1      163.44      162.01      3.94 o 
   5   4   1       83.68       81.13      5.11 o 
   6   4   1      194.04      167.74      5.39 o 
   7   4   1      160.69      147.11      5.30 o 
   8   4   1        0.14        2.28      3.79 o 
  -9   5   1        6.06       18.01     13.20 o 
  -8   5   1        0.79       -3.77      3.77 o 
  -7   5   1        2.59        1.93      2.59 o 
  -6   5   1       51.18       50.86      3.21 o 
  -5   5   1       36.20       38.48      3.94 o 
  -4   5   1       63.73       68.89      3.20 o 
  -3   5   1      488.20      514.49     12.46 o 
  -2   5   1      116.30      123.54      3.96 o 
  -1   5   1     1423.25     1454.92     27.31 o 
   0   5   1      287.03      299.08      5.96 o 
   1   5   1        9.82       14.43      1.31 o 
   2   5   1       19.39       22.90      1.62 o 
   3   5   1       49.59       62.08      2.45 o 
   4   5   1      181.09      171.14      3.82 o 
   5   5   1      167.77      168.39      4.80 o 
   6   5   1        4.72       -0.65      2.15 o 
   7   5   1       76.30       77.61      4.50 o 
   8   5   1        4.08        7.86      3.45 o 
  -8   6   1        0.13        2.97      3.83 o 
  -7   6   1        1.98        0.47      2.50 o 
  -6   6   1       43.69       43.29      4.06 o 
  -5   6   1       38.49       41.50      2.86 o 
  -4   6   1       37.64       41.23      2.60 o 
  -3   6   1      885.44      871.28     14.40 o 
  -2   6   1      140.64      122.64      4.06 o 
  -1   6   1       36.88       37.19      2.00 o 
   0   6   1      347.16      361.34      6.47 o 
   1   6   1      631.73      629.17      9.74 o 
   2   6   1      738.71      787.06     12.04 o 
   3   6   1        9.14       13.75      1.63 o 
   4   6   1      160.88      166.78      4.18 o 
   5   6   1      346.83      360.18      7.83 o 
   6   6   1       54.74       59.55      4.34 o 
   7   6   1       63.61       63.31      4.41 o 
   8   6   1        1.09        0.56      3.41 o 
  -8   7   1       17.32       11.57      3.58 o 
  -7   7   1        5.82        6.48      2.41 o 
  -6   7   1       83.69       88.03      5.82 o 
  -5   7   1       57.17       59.53      3.72 o 
  -4   7   1       19.27       18.56      2.15 o 
  -3   7   1      375.73      360.80      6.13 o 
  -2   7   1      387.86      391.82      6.88 o 
  -1   7   1      597.55      574.33      9.34 o 
   0   7   1      197.87      197.85      3.98 o 
   1   7   1       79.33       86.88      2.73 o 
   2   7   1      279.10      268.90      5.24 o 
   3   7   1      448.04      443.60      7.84 o 
   4   7   1      156.97      171.68      4.84 o 
   5   7   1       49.92       57.57      3.57 o 
   6   7   1       48.21       49.30      3.54 o 
   7   7   1        4.75        4.67      2.81 o 
   8   7   1        0.15       -1.79      3.25 o 
  -8   8   1        0.39        3.70      3.53 o 
  -7   8   1       12.26       13.34      2.99 o 
  -6   8   1        0.08        1.87      2.25 o 
  -5   8   1        9.87        8.22      2.44 o 
  -4   8   1        0.11       -1.74      1.74 o 
  -3   8   1       65.41       77.74      3.96 o 
  -2   8   1       83.99       95.83      3.00 o 
  -1   8   1       55.67       48.28      2.56 o 
   0   8   1      172.07      183.71      3.94 o 
   1   8   1        1.74       -0.24      1.14 o 
   2   8   1      254.32      257.17      5.28 o 
   3   8   1      198.12      215.25      4.94 o 
   4   8   1       13.55       13.04      2.35 o 
   5   8   1       14.57       21.84      2.88 o 
   6   8   1       32.00       29.20      4.70 o 
   7   8   1        7.54       11.52      4.92 o 
   8   8   1        7.60        4.21      3.62 o 
  -8   9   1       61.22       67.40      5.81 o 
  -7   9   1       33.37       36.63      5.70 o 
  -6   9   1        6.77        6.77      2.57 o 
  -5   9   1       26.69       28.98      3.09 o 
  -4   9   1      469.28      464.18      9.45 o 
  -3   9   1       94.29       89.62      8.36 o 
  -2   9   1       12.98       10.48      1.81 o 
  -1   9   1      124.48      124.62      3.45 o 
   0   9   1      131.41      131.32      3.39 o 
   1   9   1        0.96       -0.36      1.41 o 
   2   9   1      137.07      148.39      3.99 o 
   3   9   1      255.44      249.47      5.58 o 
   4   9   1       12.33        8.62      3.13 o 
   5   9   1      123.05      129.52      5.76 o 
   6   9   1       29.05       29.62      3.79 o 
   7   9   1       12.98        9.44      3.20 o 
  -7  10   1       48.35       49.70      4.94 o 
  -6  10   1        0.68       -0.18      2.69 o 
  -5  10   1        5.90        3.20      2.83 o 
  -4  10   1       31.51       38.33      3.86 o 
  -3  10   1      120.30      119.90      4.44 o 
  -2  10   1      488.64      466.18      9.10 o 
  -1  10   1     1038.46      958.55     19.34 o 
   0  10   1      156.17      152.70      4.27 o 
   1  10   1      243.18      248.90      5.77 o 
   2  10   1       65.17       61.89      3.09 o 
   3  10   1        0.29       -1.46      2.04 o 
   4  10   1      209.59      207.45      6.00 o 
   5  10   1      189.63      197.08      6.04 o 
   6  10   1       26.02       34.02      4.27 o 
   7  10   1        7.35        9.61      3.61 o 
  -7  11   1        0.00        5.68      3.49 o 
  -6  11   1        6.31        8.60      3.18 o 
  -5  11   1        0.27        1.04      2.48 o 
  -4  11   1      258.16      276.90      7.18 o 
  -3  11   1       59.42       56.86      4.31 o 
  -2  11   1        9.88       11.10      2.98 o 
  -1  11   1      259.76      244.17      7.13 o 
   0  11   1        3.40        5.37      2.39 o 
   1  11   1       61.69       70.82      3.54 o 
   2  11   1       19.60       20.53      2.51 o 
   3  11   1        2.83        0.87      2.17 o 
   4  11   1       33.08       34.65      3.54 o 
   5  11   1       61.44       67.04      6.97 o 
   6  11   1       15.39       15.99      3.74 o 
   7  11   1        2.60        0.84      3.95 o 
  -6  12   1       17.77       17.48      3.79 o 
  -5  12   1        2.85        3.13      3.13 o 
  -4  12   1        8.34        7.66      2.82 o 
  -3  12   1      101.38      101.07      4.79 o 
  -2  12   1        0.03        0.01      2.71 o 
  -1  12   1       20.71       19.33      3.60 o 
   0  12   1      516.35      483.45     11.49 o 
   1  12   1      149.69      147.61      5.25 o 
   2  12   1        7.33        6.54      2.49 o 
   3  12   1       56.08       62.42      4.12 o 
   4  12   1       18.41       17.53      3.51 o 
   5  12   1       19.71       18.12      3.64 o 
   6  12   1        0.12        2.12      3.45 o 
  -6  13   1        0.06        0.93      3.32 o 
  -5  13   1       35.50       34.34      4.84 o 
  -4  13   1       95.63       96.17      6.20 o 
  -3  13   1      180.86      167.33      6.94 o 
  -2  13   1       31.10       22.32      3.49 o 
  -1  13   1      587.86      544.63     23.23 o 
   0  13   1       17.67       12.96      3.20 o 
   1  13   1       17.83       13.64      3.25 o 
   2  13   1       15.52       18.48      3.23 o 
   3  13   1      150.16      163.05      5.81 o 
   4  13   1        7.01        2.67      3.13 o 
   5  13   1       65.77       70.90      6.87 o 
   6  13   1       12.29       11.88      4.64 o 
  -5  14   1        7.14        9.64      4.57 o 
  -4  14   1       31.41       25.21      4.80 o 
  -3  14   1       67.81       80.09      8.23 o 
  -2  14   1       24.14       25.90      4.85 o 
  -1  14   1       13.52        9.54      5.22 o 
   0  14   1        0.93       -0.33      3.00 o 
   1  14   1        2.06       -0.67      3.00 o 
   2  14   1        2.84       -0.04      3.56 o 
   3  14   1        3.48        2.57      3.57 o 
   4  14   1        5.65       -0.57      3.26 o 
   5  14   1       16.14       15.26      4.01 o 
  -4  15   1        1.02        2.89      5.04 o 
  -3  15   1       48.60       59.79      7.71 o 
  -2  15   1        0.82       -4.24      4.24 o 
  -1  15   1        2.95       -6.61      6.61 o 
   0  15   1       38.70       35.16      5.16 o 
   1  15   1        0.42       -3.72      3.72 o 
   2  15   1       12.73        7.85      5.23 o 
   3  15   1        2.56       -5.01      5.01 o 
   4  15   1        9.05       12.80      4.47 o 
  -3  16   1        8.76        2.43      4.98 o 
  -2  16   1        6.40        8.26      5.84 o 
  -1  16   1        3.88       -7.86      7.86 o 
   0  16   1        4.50       -0.18      7.36 o 
   1  16   1       21.75       12.41      5.73 o 
   2  16   1        3.49        1.76      6.43 o 
   3  16   1        0.88        3.03      5.48 o 
  -1  17   1       34.64       26.92      6.70 o 
   0  17   1        3.30       -3.49      7.35 o 
   1  17   1        0.88       -4.78      4.78 o 
  -8   0   2       71.24       72.46     11.52 o 
  -6   0   2       53.00       53.87      5.35 o 
  -4   0   2      173.99      187.12      8.40 o 
  -2   0   2      390.44      379.60      9.28 o 
   0   0   2    22001.69    21303.22    439.01 o 
   2   0   2    20038.35    20984.57    312.46 o 
   4   0   2     7513.91     7499.18    113.05 o 
   6   0   2      131.19      126.04      4.02 o 
   8   0   2        6.43        5.70      9.13 o 
  -9   1   2       14.68       16.65      6.08 o 
  -8   1   2        0.99       -1.26      3.37 o 
  -7   1   2       21.76       23.16      3.83 o 
  -6   1   2      223.46      210.55      6.88 o 
  -5   1   2        1.81        2.77      1.14 o 
  -4   1   2       41.07       50.15      2.08 o 
  -3   1   2      355.67      387.25      7.69 o 
  -2   1   2      112.38      107.27      2.46 o 
  -1   1   2      190.44      167.22      4.07 o 
   0   1   2       15.90       12.08      1.49 o 
   1   1   2     5392.81     5444.58     91.29 o 
   2   1   2      766.01      815.82      9.83 o 
   3   1   2      105.91      100.93      2.11 o 
   4   1   2       52.42       51.57      1.83 o 
   5   1   2       29.77       29.25      1.60 o 
   6   1   2       12.13        7.19      1.56 o 
   7   1   2       10.78        9.75      2.04 o 
   8   1   2       12.63       15.61      3.41 o 
  -9   2   2        6.10        6.08      5.22 o 
  -8   2   2       15.96       16.50      4.03 o 
  -7   2   2        4.26        2.76      3.09 o 
  -6   2   2        0.24        0.67      1.73 o 
  -5   2   2       38.61       36.60      2.57 o 
  -4   2   2       24.81       27.01      1.75 o 
  -3   2   2       18.92       15.87      3.12 o 
  -2   2   2      636.76      649.72     14.36 o 
  -1   2   2      246.79      223.82      5.20 o 
   0   2   2      109.50      117.09      6.65 o 
   1   2   2       66.09       69.02      2.49 o 
   2   2   2     1422.21     1516.85     17.85 o 
   3   2   2       87.45       94.16      2.22 o 
   4   2   2       10.38        6.95      1.10 o 
   5   2   2      255.82      250.96      4.16 o 
   6   2   2       51.10       45.14      2.48 o 
   7   2   2        6.28        4.55      2.16 o 
   8   2   2        6.10        5.95      4.01 o 
  -9   3   2        0.00        0.95      3.91 o 
  -8   3   2        4.39        7.36      3.67 o 
  -7   3   2      110.72      120.25      7.38 o 
  -6   3   2       36.21       43.40      3.04 o 
  -5   3   2      103.20      109.79      4.39 o 
  -4   3   2       37.85       43.68      2.46 o 
  -3   3   2      137.36      138.18      3.85 o 
  -2   3   2     2042.35     1925.65     32.14 o 
  -1   3   2     1599.49     1494.67     25.90 o 
   0   3   2      587.46      548.63     13.37 o 
   1   3   2     2591.38     2627.95     36.26 o 
   2   3   2        5.14        5.41      0.97 o 
   3   3   2       69.71       63.17      2.33 o 
   4   3   2       44.14       44.12      2.05 o 
   5   3   2       39.87       46.11      2.05 o 
   6   3   2        9.83        6.91      2.06 o 
   7   3   2       34.81       26.23      3.45 o 
   8   3   2        3.51        7.31      3.38 o 
  -9   4   2       20.39       14.53      5.44 o 
  -8   4   2       38.22       33.25      4.69 o 
  -7   4   2       28.62       38.33      3.78 o 
  -6   4   2        1.19        0.60      1.81 o 
  -5   4   2     2004.33     2043.06     33.62 o 
  -4   4   2     1244.09     1208.67     19.96 o 
  -3   4   2      256.06      242.12      5.63 o 
  -2   4   2        2.55        7.57      1.83 o 
  -1   4   2     1699.28     1641.96     27.06 o 
   0   4   2     2637.40     2570.79     40.06 o 
   1   4   2      512.08      507.14      7.93 o 
   2   4   2     1588.33     1664.25     22.10 o 
   3   4   2      250.56      240.51      4.13 o 
   4   4   2       92.41       91.04      2.53 o 
   5   4   2        2.48        1.50      1.54 o 
   6   4   2      107.49      105.78      4.79 o 
   7   4   2        1.13        1.70      2.39 o 
   8   4   2        3.27        3.13      3.17 o 
  -9   5   2        1.98       -3.91      4.82 o 
  -8   5   2       39.63       29.38      5.52 o 
  -7   5   2       40.94       45.06      4.03 o 
  -6   5   2      271.21      254.19      6.65 o 
  -5   5   2      160.69      166.52      4.71 o 
  -4   5   2      460.67      454.74      8.62 o 
  -3   5   2      502.20      492.90     10.26 o 
  -2   5   2      151.03      153.81      3.59 o 
  -1   5   2      591.79      595.38     11.21 o 
   0   5   2      757.41      772.64     12.27 o 
   1   5   2       17.46       20.21      1.43 o 
   2   5   2      258.45      283.05      5.09 o 
   3   5   2      578.43      607.90      9.58 o 
   4   5   2        3.27        1.49      1.40 o 
   5   5   2        0.03       -0.98      1.85 o 
   6   5   2        0.06        0.13      2.25 o 
   7   5   2        7.71        8.74      2.97 o 
   8   5   2        5.02        4.05      3.38 o 
  -9   6   2       10.13        1.30      8.16 o 
  -8   6   2       11.75       10.84      4.76 o 
  -7   6   2       25.17       28.62      4.23 o 
  -6   6   2        0.05       -1.36      1.87 o 
  -5   6   2       37.49       39.89      2.88 o 
  -4   6   2      134.16      137.33      4.83 o 
  -3   6   2       30.39       25.98      2.30 o 
  -2   6   2      766.82      770.07     12.77 o 
  -1   6   2       13.45       19.53      2.45 o 
   0   6   2      727.99      781.52     11.60 o 
   1   6   2        8.57       10.36      1.30 o 
   2   6   2       27.34       32.41      2.60 o 
   3   6   2        3.28        2.34      1.41 o 
   4   6   2       98.89      114.24      3.54 o 
   5   6   2       28.40       30.36      2.86 o 
   6   6   2      306.42      309.01      8.00 o 
   7   6   2       42.72       43.36      4.06 o 
   8   6   2        0.04       -0.72      3.44 o 
  -8   7   2       14.65       15.48      4.13 o 
  -7   7   2       11.47       10.71      2.85 o 
  -6   7   2      103.23      104.72      5.99 o 
  -5   7   2      156.29      148.56      4.70 o 
  -4   7   2      127.32      121.28      4.00 o 
  -3   7   2        0.00       -0.37      1.51 o 
  -2   7   2      125.85      136.22      3.61 o 
  -1   7   2     2419.59     2400.47     35.13 o 
   0   7   2        3.41        0.83      1.10 o 
   1   7   2      673.59      671.74      9.86 o 
   2   7   2       46.13       51.14      2.62 o 
   3   7   2      633.97      670.41     11.01 o 
   4   7   2      168.94      171.87      4.50 o 
   5   7   2       51.13       52.31      3.48 o 
   6   7   2       10.81        6.72      2.49 o 
   7   7   2       50.16       51.05      4.83 o 
   8   7   2       40.72       51.85      6.11 o 
  -8   8   2        3.59       11.96      4.65 o 
  -7   8   2       11.22       11.62      3.05 o 
  -6   8   2       37.36       31.51      3.50 o 
  -5   8   2      235.78      237.23      6.73 o 
  -4   8   2       51.63       53.32      3.38 o 
  -3   8   2       50.15       46.53      3.50 o 
  -2   8   2       10.65        7.13      1.50 o 
  -1   8   2      141.20      124.35      3.00 o 
   0   8   2       21.03       19.09      1.77 o 
   1   8   2      294.52      304.43      5.38 o 
   2   8   2     1028.73     1092.14     16.55 o 
   3   8   2       60.58       71.92      3.22 o 
   4   8   2      110.07      123.15      4.47 o 
   5   8   2       41.33       47.87      3.50 o 
   6   8   2       16.17        8.44      2.87 o 
   7   8   2        8.29        8.81      3.63 o 
  -8   9   2        2.40       13.31      4.73 o 
  -7   9   2       32.24       42.79      4.52 o 
  -6   9   2       21.96       19.66      3.05 o 
  -5   9   2      114.47      122.04      6.13 o 
  -4   9   2       69.88       78.07      3.93 o 
  -3   9   2       11.91        6.56      2.19 o 
  -2   9   2        0.73       -0.08      1.37 o 
  -1   9   2      250.35      254.00      5.53 o 
   0   9   2       69.43       72.09      4.83 o 
   1   9   2       20.51       22.63      2.43 o 
   2   9   2      409.51      421.73      7.77 o 
   3   9   2      208.06      219.34      5.28 o 
   4   9   2       56.25       54.50      3.61 o 
   5   9   2      253.81      261.93      6.92 o 
   6   9   2        4.63       -0.04      2.97 o 
   7   9   2       13.47       13.48      3.86 o 
  -7  10   2        2.07        5.98      3.06 o 
  -6  10   2        0.81        2.47      2.77 o 
  -5  10   2       18.38       17.85      2.93 o 
  -4  10   2        0.62        4.28      2.21 o 
  -3  10   2      106.09      102.75      5.28 o 
  -2  10   2       19.01       20.12      3.04 o 
  -1  10   2       18.76       19.34      2.87 o 
   0  10   2        0.70       -0.43      1.58 o 
   1  10   2       71.85       72.93      3.39 o 
   2  10   2       47.77       57.77      3.08 o 
   3  10   2        4.20        2.97      1.98 o 
   4  10   2        1.70       -2.11      2.30 o 
   5  10   2       47.54       46.89      3.85 o 
   6  10   2       38.47       53.85      8.05 o 
   7  10   2        0.03       -2.05      3.58 o 
  -7  11   2        4.80        4.04      3.29 o 
  -6  11   2        8.61       11.12      3.15 o 
  -5  11   2       13.47       10.99      2.76 o 
  -4  11   2      702.54      675.48     12.98 o 
  -3  11   2       24.75       28.32      3.30 o 
  -2  11   2      179.24      180.48      7.29 o 
  -1  11   2       42.35       47.80      3.06 o 
   0  11   2      597.08      577.78     11.72 o 
   1  11   2        8.31        4.97      2.10 o 
   2  11   2      120.54      122.95      4.16 o 
   3  11   2        9.63       10.09      2.65 o 
   4  11   2      202.45      196.92      6.05 o 
   5  11   2       27.94       45.20      4.34 o 
   6  11   2       45.48       47.03      5.13 o 
  -6  12   2       12.05        9.17      3.36 o 
  -5  12   2       55.59       64.53      4.76 o 
  -4  12   2       79.89       86.23      5.34 o 
  -3  12   2      546.73      539.70     20.16 o 
  -2  12   2        1.70       -2.96      2.96 o 
  -1  12   2       20.47       23.68      3.21 o 
   0  12   2        8.92        7.72      2.72 o 
   1  12   2      225.86      225.21      6.79 o 
   2  12   2        0.81       -0.76      2.16 o 
   3  12   2      141.76      149.96      5.41 o 
   4  12   2       28.95       22.80      4.69 o 
   5  12   2       50.50       57.68      5.22 o 
   6  12   2        0.03       -2.57      3.69 o 
  -6  13   2       21.14       23.32      4.04 o 
  -5  13   2        2.56        5.92      4.01 o 
  -4  13   2        0.07       -2.55      2.87 o 
  -3  13   2        0.01       -0.74      3.37 o 
  -2  13   2       36.89       32.75      4.60 o 
  -1  13   2       13.68       12.65      4.88 o 
   0  13   2       48.46       49.30      4.48 o 
   1  13   2       38.22       40.61      3.77 o 
   2  13   2        4.05        2.41      3.30 o 
   3  13   2        0.02       -2.16      2.88 o 
   4  13   2       15.17       19.05      3.74 o 
   5  13   2       42.17       47.89      5.10 o 
  -5  14   2       25.17       23.46      4.98 o 
  -4  14   2        1.27       -0.53      3.47 o 
  -3  14   2        0.03       -3.07      3.07 o 
  -2  14   2        3.12        0.97      7.10 o 
  -1  14   2      131.60      125.55     10.00 o 
   0  14   2        1.60       -2.85      2.85 o 
   1  14   2        3.52        1.04      3.16 o 
   2  14   2        5.02        1.44      3.96 o 
   3  14   2        6.49        1.30      3.27 o 
   4  14   2       14.03       14.86      3.91 o 
   5  14   2       81.02       80.61      6.81 o 
  -4  15   2       25.63       23.43      5.09 o 
  -3  15   2       27.96       26.49      4.79 o 
  -2  15   2       17.40       19.21     10.86 o 
  -1  15   2       31.65       21.78      9.35 o 
   0  15   2       18.64        6.96      5.83 o 
   1  15   2        9.79        0.25      4.08 o 
   2  15   2        9.79        5.90      5.20 o 
   3  15   2        0.95       -0.31      4.93 o 
   4  15   2        0.01       -3.61      3.61 o 
  -3  16   2       34.09       34.93      7.45 o 
  -2  16   2      150.33      147.54     15.49 o 
  -1  16   2       67.21       54.73     11.76 o 
   0  16   2        2.25       -0.82      7.91 o 
   1  16   2       14.07        0.24      5.40 o 
   2  16   2        0.00       -4.91      4.91 o 
   3  16   2       25.72       22.37      8.66 o 
  -1  17   2       17.45       12.68     12.76 o 
  -9   0   3        8.13        7.60      7.65 o 
  -7   0   3      225.91      194.99     11.78 o 
  -5   0   3        4.17        2.75      1.90 o 
  -3   0   3      201.27      216.78      7.11 o 
  -1   0   3      697.28      655.80     21.85 o 
   1   0   3     1095.60     1095.11     18.83 o 
   3   0   3        0.01       -1.23      1.23 o 
   5   0   3     1202.82     1221.20     19.27 o 
   7   0   3      217.56      195.34      7.68 o 
  -9   1   3       34.66       38.58      6.91 o 
  -8   1   3       58.55       50.52     10.40 o 
  -7   1   3      169.86      175.89      7.29 o 
  -6   1   3      337.42      353.27      9.68 o 
  -5   1   3        2.58        3.60      1.43 o 
  -4   1   3      917.84      908.34     15.25 o 
  -3   1   3      692.35      719.05     11.12 o 
  -2   1   3      912.64      910.70     16.25 o 
  -1   1   3       31.18       23.44      2.09 o 
   0   1   3      460.70      452.87      7.12 o 
   1   1   3      447.55      456.70      6.43 o 
   2   1   3      314.28      330.30      4.44 o 
   3   1   3       36.83       38.02      1.49 o 
   4   1   3       21.76       22.64      1.45 o 
   5   1   3      267.48      245.36      4.06 o 
   6   1   3       34.26       32.66      2.03 o 
   7   1   3       48.64       51.15      3.28 o 
   8   1   3       14.56       11.85      3.76 o 
  -9   2   3      121.02      103.33      9.33 o 
  -8   2   3        2.09        2.03      3.40 o 
  -7   2   3        3.31       -2.80      2.80 o 
  -6   2   3       38.83       41.00      4.03 o 
  -5   2   3      381.15      377.41      7.19 o 
  -4   2   3        0.12       -1.17      1.23 o 
  -3   2   3      671.56      695.37     13.54 o 
  -2   2   3      220.32      195.23      3.63 o 
  -1   2   3        3.43        1.46      0.94 o 
   0   2   3     7750.86     7232.71     94.97 o 
   1   2   3     2988.76     2957.15     38.91 o 
   2   2   3      128.36      119.32      2.53 o 
   3   2   3      837.14      813.48      9.41 o 
   4   2   3      753.11      747.04      8.66 o 
   5   2   3      196.51      187.64      3.36 o 
   6   2   3      127.34      122.71      3.30 o 
   7   2   3        0.20       -0.63      2.18 o 
   8   2   3        5.62        5.99      3.05 o 
  -9   3   3        9.69       13.10      4.63 o 
  -8   3   3       63.08       61.35      5.58 o 
  -7   3   3      135.02      137.45      6.98 o 
  -6   3   3       49.20       58.36      3.39 o 
  -5   3   3      283.48      268.83      6.33 o 
  -4   3   3      169.57      161.23      4.30 o 
  -3   3   3       11.71        7.63      1.68 o 
  -2   3   3     4573.75     4592.65     68.49 o 
  -1   3   3      910.65      863.06     13.39 o 
   0   3   3     2482.66     2379.21     31.86 o 
   1   3   3      137.50      157.25      3.30 o 
   2   3   3      176.19      169.46      3.19 o 
   3   3   3      861.61      912.74     10.44 o 
   4   3   3        0.80        0.74      1.07 o 
   5   3   3        0.17       -1.36      1.36 o 
   6   3   3        0.26       -1.84      1.85 o 
   7   3   3       68.14       58.29      3.93 o 
   8   3   3        0.14       -0.31      2.87 o 
  -9   4   3        0.12        3.13      4.42 o 
  -8   4   3        3.00        5.56      3.61 o 
  -7   4   3        0.06       -0.33      3.08 o 
  -6   4   3       34.48       30.40      3.29 o 
  -5   4   3       58.97       60.01      3.28 o 
  -4   4   3       64.74       66.31      3.97 o 
  -3   4   3      235.92      234.83      5.63 o 
  -2   4   3     2181.85     2249.02     31.66 o 
  -1   4   3     2286.50     2237.90     35.20 o 
   0   4   3       11.11       14.93      1.57 o 
   1   4   3      900.97      936.23     13.44 o 
   2   4   3      274.48      317.22      5.31 o 
   3   4   3       70.36       80.86      2.43 o 
   4   4   3       10.12        8.99      1.50 o 
   5   4   3        0.08        1.14      1.48 o 
   6   4   3       17.27       14.82      2.53 o 
   7   4   3        1.67       -0.26      2.55 o 
   8   4   3       12.42       11.06      3.85 o 
  -9   5   3      185.10      208.39     32.36 o 
  -8   5   3       15.14       20.48      4.40 o 
  -7   5   3       79.63       81.08      4.89 o 
  -6   5   3        3.24        2.08      1.97 o 
  -5   5   3      177.08      176.36      4.91 o 
  -4   5   3       37.40       38.47      2.79 o 
  -3   5   3      600.34      602.99     11.67 o 
  -2   5   3       79.59       87.05      2.78 o 
  -1   5   3       41.88       42.75      2.79 o 
   0   5   3      654.56      705.80      9.95 o 
   1   5   3      222.55      232.52      4.23 o 
   2   5   3      123.16      124.59      3.03 o 
   3   5   3      545.37      557.88      8.69 o 
   4   5   3        7.82        6.25      1.53 o 
   5   5   3        0.38        0.99      1.86 o 
   6   5   3       30.00       32.18      4.53 o 
   7   5   3        9.01        6.63      3.51 o 
   8   5   3        3.64        2.70      3.06 o 
  -8   6   3       16.57       17.80      5.10 o 
  -7   6   3        4.16        6.21      2.79 o 
  -6   6   3      201.32      187.49      6.66 o 
  -5   6   3      687.91      667.00     12.27 o 
  -4   6   3     1117.36     1065.39     28.28 o 
  -3   6   3       62.60       76.02      3.46 o 
  -2   6   3      799.19      762.62     12.76 o 
  -1   6   3      402.85      403.59      6.65 o 
   0   6   3      900.74      918.65     14.31 o 
   1   6   3      117.44      127.74      3.24 o 
   2   6   3       24.00       32.90      2.01 o 
   3   6   3      171.74      162.98      3.84 o 
   4   6   3        1.15        0.91      1.81 o 
   5   6   3        0.01       -2.09      2.09 o 
   6   6   3       78.62       96.83      5.73 o 
   7   6   3       20.59       15.51      3.97 o 
   8   6   3        2.44       -1.59      3.69 o 
  -8   7   3       51.59       58.47      8.39 o 
  -7   7   3        0.61        1.40      2.41 o 
  -6   7   3      233.85      243.65      6.85 o 
  -5   7   3        0.00       -1.60      2.05 o 
  -4   7   3       77.41       81.58      4.08 o 
  -3   7   3       73.94       66.78      3.67 o 
  -2   7   3      254.98      243.09      5.29 o 
  -1   7   3      101.46       91.30      2.45 o 
   0   7   3       38.66       37.52      1.88 o 
   1   7   3      195.24      192.07      6.65 o 
   2   7   3      154.36      169.92      3.86 o 
   3   7   3       83.52       89.94      3.42 o 
   4   7   3       41.56       43.44      2.92 o 
   5   7   3      159.64      164.85      5.59 o 
   6   7   3      130.77      146.07      7.85 o 
   7   7   3       10.21       13.10      4.07 o 
  -8   8   3        3.22       -0.89      3.50 o 
  -7   8   3       12.11       10.93      3.03 o 
  -6   8   3      106.54      101.53      5.43 o 
  -5   8   3       56.53       55.99      4.21 o 
  -4   8   3       64.07       75.13      4.43 o 
  -3   8   3        0.01        0.20      1.73 o 
  -2   8   3      310.23      294.12      6.22 o 
  -1   8   3        3.65        3.75      1.49 o 
   0   8   3        1.82        1.41      1.20 o 
   1   8   3       54.32       51.44      2.77 o 
   2   8   3      160.39      147.22      5.62 o 
   3   8   3        0.08        0.25      1.76 o 
   4   8   3       15.23       14.51      2.46 o 
   5   8   3       22.69       31.30      3.49 o 
   6   8   3        8.20       10.84      3.47 o 
   7   8   3       56.93       50.22      5.55 o 
  -8   9   3       52.30       46.59      6.49 o 
  -7   9   3        4.46        1.00      3.03 o 
  -6   9   3      194.16      200.23      6.61 o 
  -5   9   3      162.41      156.14      5.69 o 
  -4   9   3       34.87       31.34      3.25 o 
  -3   9   3        2.03       -0.05      1.91 o 
  -2   9   3       12.46       13.60      2.70 o 
  -1   9   3       27.69       28.01      2.84 o 
   0   9   3      419.15      401.78      7.60 o 
   1   9   3       10.62        9.39      1.75 o 
   2   9   3       16.69       17.12      2.23 o 
   3   9   3       35.03       37.39      2.93 o 
   4   9   3      168.39      186.59      5.98 o 
   5   9   3       34.77       39.75      3.91 o 
   6   9   3        2.22        1.37      3.25 o 
   7   9   3       29.84       27.08      4.98 o 
  -7  10   3        4.64        4.26      3.19 o 
  -6  10   3        0.28        2.75      2.54 o 
  -5  10   3       36.45       34.23      3.57 o 
  -4  10   3        2.49        0.98      2.79 o 
  -3  10   3      782.93      737.92     13.56 o 
  -2  10   3       31.83       34.05      3.56 o 
  -1  10   3       20.22       20.98      3.40 o 
   0  10   3      209.11      207.61      5.22 o 
   1  10   3        3.36        0.77      1.88 o 
   2  10   3      105.42      106.77      4.53 o 
   3  10   3      195.26      194.63      5.22 o 
   4  10   3       23.54       20.60      3.28 o 
   5  10   3        4.33       12.95      3.60 o 
   6  10   3       22.53       33.67      4.62 o 
  -7  11   3        5.76        8.29      4.14 o 
  -6  11   3       42.83       44.43      5.44 o 
  -5  11   3        0.00        3.82      2.57 o 
  -4  11   3        0.15        2.04      2.56 o 
  -3  11   3        0.88       -0.38      3.06 o 
  -2  11   3       82.40       88.33      6.01 o 
  -1  11   3       63.58       64.12      3.84 o 
   0  11   3      147.47      148.74      5.13 o 
   1  11   3      124.41      132.51      5.92 o 
   2  11   3        9.65       11.35      2.59 o 
   3  11   3       23.50       23.17      3.06 o 
   4  11   3       14.61       16.83      4.10 o 
   5  11   3      115.58      128.30     12.12 o 
   6  11   3        5.75        6.02      3.96 o 
  -6  12   3        5.52        5.12      2.92 o 
  -5  12   3       10.96       17.75      4.39 o 
  -4  12   3       10.71       21.46      5.21 o 
  -3  12   3      145.38      141.02      7.40 o 
  -2  12   3      144.86      126.84      8.57 o 
  -1  12   3       14.53        6.38      3.23 o 
   0  12   3      187.54      182.73      5.90 o 
   1  12   3      153.42      161.66      5.75 o 
   2  12   3      105.83      106.04      5.96 o 
   3  12   3       33.13       41.86      3.68 o 
   4  12   3       90.38      112.59      7.19 o 
   5  12   3        3.70        4.49      3.75 o 
   6  12   3       26.82       31.83      6.78 o 
  -6  13   3        9.60       13.05      4.54 o 
  -5  13   3        3.21        7.96      4.20 o 
  -4  13   3        4.56        8.70      3.64 o 
  -3  13   3       69.00       67.37      7.00 o 
  -2  13   3        2.69       -2.62      3.24 o 
  -1  13   3      251.57      216.23     10.49 o 
   0  13   3      121.51      129.75      9.54 o 
   1  13   3      262.12      286.01     11.28 o 
   2  13   3       30.77       24.68      3.73 o 
   3  13   3        0.13       -1.21      3.36 o 
   4  13   3       11.26        7.65      4.14 o 
   5  13   3       73.26       92.34      8.03 o 
  -5  14   3        0.00        0.91      3.57 o 
  -4  14   3       13.65        5.06      3.84 o 
  -3  14   3       42.48       50.27      6.56 o 
  -2  14   3        2.25        0.75      7.05 o 
  -1  14   3        0.34       -4.65      5.06 o 
   0  14   3        1.84       -2.87      5.04 o 
   1  14   3       13.37       13.90      4.33 o 
   2  14   3        5.02       -3.07      4.03 o 
   3  14   3        2.78        0.67      4.89 o 
   4  14   3        0.08       -0.36      3.64 o 
  -4  15   3        1.09       -2.63      3.60 o 
  -3  15   3       56.16       65.51      7.50 o 
  -2  15   3       13.02        9.15      8.09 o 
  -1  15   3        0.71       -7.01      7.01 o 
   0  15   3       16.86        6.22      7.86 o 
   1  15   3        3.22       -3.69      4.64 o 
   2  15   3        1.09       -4.29      4.92 o 
   3  15   3        4.50       -2.69      6.72 o 
  -3  16   3        0.03       -6.03      7.32 o 
  -2  16   3       10.70        6.87      9.10 o 
  -1  16   3       63.21       57.06     12.18 o 
   0  16   3        6.62       -2.13      7.88 o 
   1  16   3        7.53       -5.46     11.41 o 
   2  16   3        0.00       -4.79      4.79 o 
  -8   0   4       33.15       39.91      9.81 o 
  -6   0   4        1.23        3.04      3.62 o 
  -4   0   4      600.00      621.47     19.38 o 
  -2   0   4      532.99      551.38     26.09 o 
   0   0   4      690.26      656.23     13.27 o 
   2   0   4      581.99      612.54     10.72 o 
   4   0   4     2849.43     2857.23     44.71 o 
   6   0   4       40.46       36.37      3.09 o 
   8   0   4       63.86       49.29      6.57 o 
  -9   1   4       11.57        7.44      5.83 o 
  -8   1   4        1.05       -0.46      4.28 o 
  -7   1   4      205.22      207.21      9.10 o 
  -6   1   4      284.44      284.72      9.09 o 
  -5   1   4        9.12       10.77      2.00 o 
  -4   1   4      380.00      385.52      7.91 o 
  -3   1   4      183.72      201.55      4.55 o 
  -2   1   4      310.16      301.57      6.18 o 
  -1   1   4       55.44       54.27      1.90 o 
   0   1   4       74.16       66.39      2.42 o 
   1   1   4       86.19      102.67      2.90 o 
   2   1   4      160.82      167.01      3.08 o 
   3   1   4      636.99      658.64      8.28 o 
   4   1   4       17.34       13.70      1.54 o 
   5   1   4      745.30      720.15      9.78 o 
   6   1   4       25.18       22.53      2.30 o 
   7   1   4        9.06        9.09      2.10 o 
   8   1   4        3.16        3.21      3.49 o 
  -9   2   4        0.47        1.21      5.42 o 
  -8   2   4        9.62        7.93      3.70 o 
  -7   2   4      103.26      103.22      6.34 o 
  -6   2   4       81.35       89.72      5.60 o 
  -5   2   4        0.27        0.17      1.36 o 
  -4   2   4      188.07      194.17      4.94 o 
  -3   2   4      450.42      447.34      8.46 o 
  -2   2   4      571.93      613.73     10.03 o 
  -1   2   4       62.54       67.68      2.19 o 
   0   2   4      597.57      589.72      8.69 o 
   1   2   4      192.48      211.18      4.44 o 
   2   2   4       65.75       77.04      2.13 o 
   3   2   4      448.49      463.09      6.50 o 
   4   2   4       67.02       76.18      2.42 o 
   5   2   4       63.05       61.56      2.72 o 
   6   2   4      270.89      261.75      6.18 o 
   7   2   4       55.09       58.35      5.75 o 
   8   2   4        4.29        7.01      3.43 o 
  -9   3   4       31.45       38.32      5.57 o 
  -8   3   4       36.01       43.03      5.05 o 
  -7   3   4        0.34       -3.26      3.26 o 
  -6   3   4       73.74       89.15      5.67 o 
  -5   3   4       33.10       38.56      3.22 o 
  -4   3   4        0.18       -0.46      1.27 o 
  -3   3   4      117.31      123.05      3.47 o 
  -2   3   4      415.61      423.73      7.41 o 
  -1   3   4      144.73      149.67      3.41 o 
   0   3   4      914.25      861.04     13.03 o 
   1   3   4       61.46       63.85      2.25 o 
   2   3   4      406.09      441.65      6.52 o 
   3   3   4       48.13       53.07      1.82 o 
   4   3   4      125.22      127.60      2.98 o 
   5   3   4      335.52      331.36      6.02 o 
   6   3   4       44.59       41.79      2.69 o 
   7   3   4        0.12        4.62      2.88 o 
   8   3   4       45.53       46.21      4.65 o 
  -9   4   4       93.20      103.01      7.60 o 
  -8   4   4        0.00        0.25      3.53 o 
  -7   4   4        6.93        2.32      3.04 o 
  -6   4   4      667.53      638.59     12.66 o 
  -5   4   4      149.76      162.12      5.57 o 
  -4   4   4       76.57       82.38      4.19 o 
  -3   4   4      527.43      540.09      9.61 o 
  -2   4   4     1037.89      990.10     14.73 o 
  -1   4   4     3720.74     3746.85     45.55 o 
   0   4   4      402.46      424.54      6.85 o 
   1   4   4      129.57      127.19      3.16 o 
   2   4   4      500.46      487.45      7.61 o 
   3   4   4      204.57      209.98      4.12 o 
   4   4   4       27.71       25.22      1.87 o 
   5   4   4        1.60        2.24      1.64 o 
   6   4   4       27.84       24.17      2.56 o 
   7   4   4        0.06       -2.64      2.64 o 
   8   4   4        0.03        3.91      3.37 o 
  -9   5   4        8.34       12.98      5.47 o 
  -8   5   4       73.59       68.79      5.98 o 
  -7   5   4        0.21        0.88      2.93 o 
  -6   5   4      315.66      297.62      7.55 o 
  -5   5   4        7.13        4.18      2.26 o 
  -4   5   4      668.53      648.14     12.88 o 
  -3   5   4        2.36        0.42      1.59 o 
  -2   5   4       20.47       13.02      1.43 o 
  -1   5   4      752.63      703.44      9.45 o 
   0   5   4      505.87      544.81      8.15 o 
   1   5   4      226.76      227.07      4.54 o 
   2   5   4       17.19       24.22      2.03 o 
   3   5   4      155.28      166.34      3.95 o 
   4   5   4       32.79       35.84      2.28 o 
   5   5   4       31.90       31.80      2.80 o 
   6   5   4        0.06       -0.25      2.37 o 
   7   5   4       16.31       21.13      4.42 o 
  -8   6   4       35.56       34.98      5.03 o 
  -7   6   4        0.88        3.65      2.75 o 
  -6   6   4       82.09       88.64      4.48 o 
  -5   6   4      124.49      113.73      5.25 o 
  -4   6   4       92.01       90.99      4.17 o 
  -3   6   4      223.22      210.19      5.64 o 
  -2   6   4      112.36      115.72      3.40 o 
  -1   6   4       21.72       18.36      1.36 o 
   0   6   4      152.51      158.63      3.45 o 
   1   6   4       54.32       66.16      2.60 o 
   2   6   4      123.02      121.35      3.26 o 
   3   6   4      114.20      113.63      3.38 o 
   4   6   4      131.46      133.18      4.12 o 
   5   6   4       31.99       34.63      3.24 o 
   6   6   4       19.07       20.63      3.86 o 
   7   6   4       32.41       29.35      4.07 o 
  -8   7   4        4.20        0.99      4.24 o 
  -7   7   4        0.01        0.25      2.40 o 
  -6   7   4        6.13        3.03      2.27 o 
  -5   7   4      557.96      516.76     11.45 o 
  -4   7   4       36.84       39.40      3.22 o 
  -3   7   4        1.08       -0.84      1.79 o 
  -2   7   4      151.77      145.52      4.90 o 
  -1   7   4      134.78      139.47      3.33 o 
   0   7   4       17.13       20.45      1.70 o 
   1   7   4      188.74      191.41      4.11 o 
   2   7   4       36.38       36.63      2.37 o 
   3   7   4      735.53      752.07     12.24 o 
   4   7   4       91.64      109.58      4.42 o 
   5   7   4       72.45       66.09      4.30 o 
   6   7   4       13.39        7.75      3.02 o 
   7   7   4       27.43       34.81      5.14 o 
  -8   8   4       64.89       62.89     13.22 o 
  -7   8   4        9.04        9.55      2.99 o 
  -6   8   4       55.68       58.30      5.25 o 
  -5   8   4        0.98        0.54      2.30 o 
  -4   8   4        6.99        2.61      3.08 o 
  -3   8   4        9.82        9.05      2.32 o 
  -2   8   4       18.79       20.24      2.84 o 
  -1   8   4      141.55      139.08      3.95 o 
   0   8   4        5.50        4.05      1.37 o 
   1   8   4       49.42       52.83      3.16 o 
   2   8   4        4.75        4.85      1.73 o 
   3   8   4       49.75       53.03      3.27 o 
   4   8   4       80.74       91.93      4.28 o 
   5   8   4       18.91       18.11      3.14 o 
   6   8   4       33.19       33.75      3.93 o 
   7   8   4        0.52       -3.17      3.26 o 
  -8   9   4        3.26        2.60      5.26 o 
  -7   9   4        0.38        3.53      3.06 o 
  -6   9   4        7.56        7.26      2.89 o 
  -5   9   4       23.35       21.78      4.30 o 
  -4   9   4       12.82       15.71      2.82 o 
  -3   9   4      266.46      264.52      7.03 o 
  -2   9   4        4.29        2.84      2.35 o 
  -1   9   4       10.19        9.43      1.91 o 
   0   9   4      121.52      120.52      4.31 o 
   1   9   4      285.49      298.68      5.73 o 
   2   9   4      400.10      401.61      8.16 o 
   3   9   4        1.31        0.16      2.19 o 
   4   9   4       51.40       62.61      4.36 o 
   5   9   4       63.45       53.49      6.44 o 
   6   9   4       11.75       10.48      4.35 o 
  -7  10   4        0.87        5.06      3.32 o 
  -6  10   4        1.81        3.24      2.92 o 
  -5  10   4        6.65        1.57      2.75 o 
  -4  10   4       18.94       13.85      2.91 o 
  -3  10   4       50.23       45.30      4.55 o 
  -2  10   4       23.10       27.84      3.50 o 
  -1  10   4      119.22      115.07      4.66 o 
   0  10   4        3.61        2.28      2.21 o 
   1  10   4       61.66       66.89      3.39 o 
   2  10   4        0.08        1.54      2.05 o 
   3  10   4       13.25       10.32      2.51 o 
   4  10   4        9.54       15.15      3.21 o 
   5  10   4       13.83       18.52      4.14 o 
   6  10   4      147.94      148.83      9.38 o 
  -7  11   4        0.01        3.12      3.25 o 
  -6  11   4       36.80       36.16      4.43 o 
  -5  11   4       64.43       65.88      5.72 o 
  -4  11   4        5.37        1.66      3.05 o 
  -3  11   4       59.94       74.76      8.49 o 
  -2  11   4        4.38        1.12      2.72 o 
  -1  11   4       77.17       82.72      9.31 o 
   0  11   4      537.76      514.96      9.95 o 
   1  11   4        8.19        6.32      2.11 o 
   2  11   4       52.26       54.83      3.47 o 
   3  11   4       12.70       18.27      3.34 o 
   4  11   4       12.83       11.16      3.55 o 
   5  11   4       62.82       81.06      5.89 o 
   6  11   4       55.13       57.71      6.10 o 
  -6  12   4        0.00        3.78      3.67 o 
  -5  12   4       11.21       18.01      4.40 o 
  -4  12   4        0.02       -1.71      3.50 o 
  -3  12   4      152.07      147.20      7.46 o 
  -2  12   4      139.88      138.84      6.75 o 
  -1  12   4      168.55      176.47      6.73 o 
   0  12   4        6.21        3.04      3.41 o 
   1  12   4      268.70      279.36      8.36 o 
   2  12   4        0.01        3.06      2.34 o 
   3  12   4        8.74       10.97      4.23 o 
   4  12   4        1.49        3.31      4.00 o 
   5  12   4      117.65      138.59     13.83 o 
  -6  13   4        1.52        1.55      9.17 o 
  -5  13   4        3.81        1.36      3.76 o 
  -4  13   4       19.71       22.69      5.44 o 
  -3  13   4       14.34       18.61      5.32 o 
  -2  13   4        0.46        0.06      3.82 o 
  -1  13   4       29.90       32.22      5.35 o 
   0  13   4        0.19       -4.12      4.12 o 
   1  13   4        0.35       -0.80      2.90 o 
   2  13   4        4.68        1.26      3.23 o 
   3  13   4        0.02       -3.27      3.27 o 
   4  13   4       12.81        8.17      4.28 o 
  -5  14   4        5.46        1.99      4.01 o 
  -4  14   4        4.26        1.42      5.38 o 
  -3  14   4        0.85        1.64      4.18 o 
  -2  14   4       14.72        6.97      4.25 o 
  -1  14   4        2.15       -7.38      7.38 o 
   0  14   4       15.92        6.22      5.91 o 
   1  14   4        3.39        1.04      3.39 o 
   2  14   4        4.07       -1.91      4.72 o 
   3  14   4        6.06       -2.74      5.12 o 
   4  14   4        8.39        1.30      4.92 o 
  -4  15   4       38.37       40.21     10.99 o 
  -3  15   4       11.82       13.14      5.44 o 
  -2  15   4        9.07        8.16      8.25 o 
  -1  15   4       36.97       24.87     10.10 o 
   0  15   4       28.03        9.19      9.00 o 
   1  15   4       13.27       10.66     13.60 o 
   2  15   4        0.00       -4.87      4.87 o 
   3  15   4        9.92        2.45     13.09 o 
  -2  16   4       59.39       81.23     13.04 o 
  -1  16   4       14.87       -1.71      8.93 o 
   0  16   4       18.00        1.45      9.71 o 
   1  16   4        0.73      -11.94     11.94 o 
  -9   0   5       11.12       15.44      7.15 o 
  -7   0   5      357.77      340.58     22.42 o 
  -5   0   5      181.49      180.05      9.00 o 
  -3   0   5      419.69      453.62     12.22 o 
  -1   0   5       44.66       44.13      6.51 o 
   1   0   5      920.11      929.36     24.32 o 
   3   0   5        7.00        9.06      1.94 o 
   5   0   5      353.18      342.95      8.02 o 
   7   0   5      238.71      221.90      9.07 o 
  -9   1   5        5.13        0.91      5.19 o 
  -8   1   5        6.12       11.55      4.77 o 
  -7   1   5      369.31      398.24     16.67 o 
  -6   1   5       10.68       10.24      2.98 o 
  -5   1   5      139.35      128.39      5.37 o 
  -4   1   5      887.54      921.65     20.32 o 
  -3   1   5      143.19      155.51      4.15 o 
  -2   1   5      831.04      816.97     13.99 o 
  -1   1   5      385.60      370.51      7.19 o 
   0   1   5       99.01       95.52      2.79 o 
   1   1   5      279.48      273.53      4.68 o 
   2   1   5       95.23      105.17      2.71 o 
   3   1   5       29.68       26.99      1.77 o 
   4   1   5       23.33       21.61      1.80 o 
   5   1   5      222.13      208.48      4.55 o 
   6   1   5       47.31       43.57      2.67 o 
   7   1   5        5.67        5.60      2.47 o 
  -9   2   5       55.72       58.70      7.63 o 
  -8   2   5      131.40      170.56      8.93 o 
  -7   2   5       36.97       41.76      4.79 o 
  -6   2   5      227.22      227.33      8.62 o 
  -5   2   5      149.58      142.81      4.57 o 
  -4   2   5       51.42       56.20      3.00 o 
  -3   2   5      300.73      308.98      6.54 o 
  -2   2   5      140.41      140.51      3.37 o 
  -1   2   5      174.91      168.77      3.74 o 
   0   2   5      213.33      220.70      4.33 o 
   1   2   5       61.26       61.61      2.74 o 
   2   2   5      207.90      202.25      4.27 o 
   3   2   5       74.03       78.21      2.54 o 
   4   2   5        0.85        2.25      1.48 o 
   5   2   5      139.68      132.65      3.65 o 
   6   2   5       14.22        8.20      1.93 o 
   7   2   5        2.82       -2.44      2.44 o 
  -9   3   5        3.78        4.83      3.96 o 
  -8   3   5       18.13       20.23      4.46 o 
  -7   3   5        2.47        2.46      3.55 o 
  -6   3   5        1.72        0.01      2.89 o 
  -5   3   5      138.05      133.44      5.08 o 
  -4   3   5        5.62        3.66      1.65 o 
  -3   3   5      596.75      588.82      9.62 o 
  -2   3   5       95.74       93.41      2.79 o 
  -1   3   5       67.28       67.03      2.45 o 
   0   3   5       28.32       43.96      2.17 o 
   1   3   5      742.19      744.54     11.93 o 
   2   3   5      239.33      214.51      4.91 o 
   3   3   5        6.60        8.39      1.59 o 
   4   3   5        0.31       -1.40      1.42 o 
   5   3   5       56.10       61.00      2.81 o 
   6   3   5        3.83       -0.59      2.07 o 
   7   3   5       11.48        1.50      2.68 o 
  -9   4   5        0.70       -0.87      4.72 o 
  -8   4   5       14.50       21.92      4.58 o 
  -7   4   5        2.19        2.07      3.29 o 
  -6   4   5        4.62       -0.52      3.28 o 
  -5   4   5       45.68       39.68      3.38 o 
  -4   4   5        0.54       -1.70      1.70 o 
  -3   4   5      114.38      112.00      3.57 o 
  -2   4   5      123.26      131.45      3.33 o 
  -1   4   5      414.69      391.78      8.96 o 
   0   4   5      623.54      609.27     11.32 o 
   1   4   5     1318.50     1322.11     19.89 o 
   2   4   5       55.26       52.94      2.68 o 
   3   4   5      297.66      306.85      5.78 o 
   4   4   5       25.29       25.16      2.26 o 
   5   4   5        5.31        4.46      1.82 o 
   6   4   5       21.31       22.84      3.86 o 
   7   4   5        2.51       -2.26      2.98 o 
  -8   5   5       62.95       78.80      8.53 o 
  -7   5   5        1.45        1.74      3.27 o 
  -6   5   5        0.18        0.24      1.99 o 
  -5   5   5      383.95      369.57     10.45 o 
  -4   5   5        2.45       -1.13      1.98 o 
  -3   5   5        0.72       -1.61      1.61 o 
  -2   5   5        1.16       -0.77      1.20 o 
  -1   5   5      282.99      276.45      5.39 o 
   0   5   5      154.62      164.40      3.82 o 
   1   5   5       75.17       89.13      2.89 o 
   2   5   5       24.76       23.21      2.07 o 
   3   5   5       12.25       14.93      2.01 o 
   4   5   5      189.05      178.39      4.50 o 
   5   5   5        2.73        0.30      1.96 o 
   6   5   5        3.35        2.49      2.77 o 
   7   5   5       31.36       26.97      4.07 o 
  -8   6   5       75.26       75.03     10.95 o 
  -7   6   5       69.21       73.70      9.22 o 
  -6   6   5       12.85       10.99      2.51 o 
  -5   6   5       14.59        9.40      2.62 o 
  -4   6   5       74.25       70.57      4.09 o 
  -3   6   5        8.24        5.65      2.19 o 
  -2   6   5      337.07      335.22      6.60 o 
  -1   6   5      823.39      856.17     12.60 o 
   0   6   5     1061.12     1040.51     15.31 o 
   1   6   5       53.11       58.62      2.85 o 
   2   6   5       18.48       18.90      2.04 o 
   3   6   5      300.61      298.79      6.18 o 
   4   6   5       18.38       18.81      2.56 o 
   5   6   5       20.15       17.72      2.68 o 
   6   6   5       50.37       66.20      4.83 o 
   7   6   5        0.30       -1.99      3.18 o 
  -8   7   5        0.21        1.81      3.87 o 
  -7   7   5        1.03        6.46      3.25 o 
  -6   7   5      132.74      127.67      6.11 o 
  -5   7   5       29.85       30.31      3.30 o 
  -4   7   5       29.05       28.14      3.09 o 
  -3   7   5       36.90       42.65      3.26 o 
  -2   7   5        0.86        3.81      2.20 o 
  -1   7   5       43.98       46.27      2.27 o 
   0   7   5       34.26       37.11      2.29 o 
   1   7   5      150.04      160.32      4.15 o 
   2   7   5        0.58       -0.19      1.72 o 
   3   7   5       41.15       40.60      2.65 o 
   4   7   5        8.94       11.73      2.46 o 
   5   7   5        7.16       10.24      3.04 o 
   6   7   5        1.25        0.73      3.52 o 
   7   7   5        4.91       10.99      4.29 o 
  -8   8   5        1.19        0.64      4.36 o 
  -7   8   5        3.71        7.52      3.00 o 
  -6   8   5        0.02        0.65      2.30 o 
  -5   8   5      178.63      174.85      6.11 o 
  -4   8   5      100.85       90.51      4.77 o 
  -3   8   5      170.16      142.32      5.02 o 
  -2   8   5        0.22       -0.35      2.59 o 
  -1   8   5       26.23       33.40      3.69 o 
   0   8   5      172.10      173.17      4.24 o 
   1   8   5       71.52       80.26      3.51 o 
   2   8   5      216.54      224.78      5.27 o 
   3   8   5        2.53        2.36      2.12 o 
   4   8   5        0.04       -1.86      2.10 o 
   5   8   5        7.34        6.65      3.16 o 
   6   8   5        0.02       -2.85      2.85 o 
  -7   9   5       14.34        9.80      3.63 o 
  -6   9   5       59.31       50.42      4.09 o 
  -5   9   5       78.47       80.14      6.51 o 
  -4   9   5      330.64      281.42      7.73 o 
  -3   9   5        4.79        3.59      2.96 o 
  -2   9   5      305.36      295.60      9.37 o 
  -1   9   5        0.72       -1.89      1.89 o 
   0   9   5       54.29       60.36      2.91 o 
   1   9   5       25.97       18.04      2.26 o 
   2   9   5        0.12       -1.70      1.99 o 
   3   9   5       39.40       40.49      3.18 o 
   4   9   5      180.21      204.62      6.34 o 
   5   9   5        7.06        5.35      3.18 o 
   6   9   5        1.19       -2.72      3.21 o 
  -7  10   5        7.77        4.87      3.39 o 
  -6  10   5        5.51        6.84      3.17 o 
  -5  10   5       26.98       25.31      3.41 o 
  -4  10   5       39.75       36.90      4.54 o 
  -3  10   5       96.05      102.76      8.60 o 
  -2  10   5        4.62        1.40      2.67 o 
  -1  10   5      210.80      189.78      7.46 o 
   0  10   5        0.01       -2.08      2.08 o 
   1  10   5      422.24      422.78      7.92 o 
   2  10   5      174.70      186.93      5.47 o 
   3  10   5      103.82      106.29      4.63 o 
   4  10   5        6.01        5.15      2.81 o 
   5  10   5       62.12       68.52      5.24 o 
  -6  11   5        0.01        0.76      3.28 o 
  -5  11   5       21.59       23.64      5.36 o 
  -4  11   5        9.00        8.05      4.43 o 
  -3  11   5       31.95       39.66      6.21 o 
  -2  11   5       68.15       65.59      6.42 o 
  -1  11   5        8.36        5.75      3.17 o 
   0  11   5       40.01       45.46      5.91 o 
   1  11   5       62.47       69.56      4.67 o 
   2  11   5        0.35        1.29      2.35 o 
   3  11   5       37.58       39.63      3.74 o 
   4  11   5       15.97       15.45      3.74 o 
   5  11   5        0.05       -2.67      3.05 o 
  -6  12   5       42.63       34.22      5.34 o 
  -5  12   5        0.62        3.32      4.20 o 
  -4  12   5        0.36       -1.25      3.59 o 
  -3  12   5       14.63       21.45      5.42 o 
  -2  12   5       33.89       25.13      4.61 o 
  -1  12   5       19.84       12.58      4.12 o 
   0  12   5      107.20      101.62     13.60 o 
   1  12   5       34.43       28.65      3.88 o 
   2  12   5      300.92      331.87     14.58 o 
   3  12   5        1.60        2.57      3.05 o 
   4  12   5      126.94      135.69      7.32 o 
  -5  13   5       13.43       11.79      5.31 o 
  -4  13   5       16.79       17.66      5.43 o 
  -3  13   5       18.43       10.88      4.71 o 
  -2  13   5       26.26       41.65      4.86 o 
  -1  13   5        5.20        0.60      6.51 o 
   0  13   5        0.01       -6.00      6.00 o 
   1  13   5      122.46      131.99      7.33 o 
   2  13   5       11.86        4.46      4.97 o 
   3  13   5       45.03       43.17      5.51 o 
   4  13   5       12.79        7.44      3.87 o 
  -4  14   5        8.98       11.48      5.52 o 
  -3  14   5       28.98       30.54      5.93 o 
  -2  14   5       34.56       38.99      5.94 o 
  -1  14   5        0.65       -5.55      6.72 o 
   0  14   5        3.23       -6.12     11.62 o 
   1  14   5        2.42       -7.15      7.15 o 
   2  14   5        0.38       -4.64      4.64 o 
   3  14   5        1.01       -4.76      5.19 o 
  -3  15   5        5.42        2.60      4.79 o 
  -2  15   5        2.02        1.87      7.99 o 
  -1  15   5        2.81      -10.70     10.70 o 
   0  15   5        2.36      -10.90     10.90 o 
   1  15   5        0.05       -3.10      7.79 o 
   2  15   5        4.35       -5.47      5.63 o 
  -8   0   6       17.79       24.32      9.69 o 
  -6   0   6     1208.69     1227.71     37.79 o 
  -4   0   6        1.91       -0.33      2.34 o 
  -2   0   6        3.82        6.67      3.48 o 
   0   0   6       82.15       87.45      3.87 o 
   2   0   6      210.84      211.98      5.86 o 
   4   0   6       28.04       24.70      3.02 o 
   6   0   6        2.40        3.08      3.48 o 
  -9   1   6       26.48       33.84      8.38 o 
  -8   1   6        8.60        6.26      4.54 o 
  -7   1   6       60.01       62.17      5.42 o 
  -6   1   6      323.19      338.51     10.07 o 
  -5   1   6      111.67      118.80      5.56 o 
  -4   1   6        8.34        5.31      2.02 o 
  -3   1   6      320.37      325.63      7.85 o 
  -2   1   6      162.05      155.50      4.78 o 
  -1   1   6       44.19       46.67      2.54 o 
   0   1   6       21.06       14.14      1.70 o 
   1   1   6      520.37      509.89      8.83 o 
   2   1   6       14.91       17.10      1.68 o 
   3   1   6        8.14        4.86      1.55 o 
   4   1   6       13.56        9.07      1.91 o 
   5   1   6       42.07       42.87      2.56 o 
   6   1   6       15.81       10.24      2.39 o 
   7   1   6       43.92       42.62      3.85 o 
  -9   2   6        0.15        7.19      7.24 o 
  -8   2   6        0.83       -0.34      3.72 o 
  -7   2   6       16.39       17.77      4.03 o 
  -6   2   6        2.14        7.25      3.10 o 
  -5   2   6       18.50       16.66      3.43 o 
  -4   2   6      320.49      309.10      7.18 o 
  -3   2   6       24.39       25.46      2.11 o 
  -2   2   6       38.82       34.46      2.90 o 
  -1   2   6      463.54      400.27      7.15 o 
   0   2   6      137.61      123.44      3.95 o 
   1   2   6      129.68      115.20      3.28 o 
   2   2   6      161.58      165.35      3.82 o 
   3   2   6        1.56        2.20      1.55 o 
   4   2   6        0.91       -1.52      1.52 o 
   5   2   6        2.86        4.01      1.78 o 
   6   2   6      120.85      120.41      4.27 o 
   7   2   6        0.86       -2.62      2.62 o 
  -8   3   6       23.24       17.60      4.51 o 
  -7   3   6       14.92       15.92      3.89 o 
  -6   3   6        6.61       10.27      3.42 o 
  -5   3   6       40.84       46.32      3.77 o 
  -4   3   6        0.26       -1.06      1.68 o 
  -3   3   6        8.56        4.71      1.70 o 
  -2   3   6       72.90       70.58      2.74 o 
  -1   3   6       12.94       16.09      1.92 o 
   0   3   6      252.90      231.70      5.88 o 
   1   3   6        4.40        2.88      1.48 o 
   2   3   6      161.30      158.39      4.68 o 
   3   3   6       22.72       23.13      2.10 o 
   4   3   6       13.12        9.48      2.07 o 
   5   3   6       19.30       18.11      2.24 o 
   6   3   6        0.03       -1.64      2.03 o 
   7   3   6        2.42       -0.43      3.00 o 
  -8   4   6        0.47       -3.21      3.46 o 
  -7   4   6        0.59       -0.13      3.18 o 
  -6   4   6        1.83        3.31      3.02 o 
  -5   4   6      163.58      155.88      5.83 o 
  -4   4   6       36.97       41.97      3.30 o 
  -3   4   6       75.33       77.31      4.44 o 
  -2   4   6      200.52      180.23      4.22 o 
  -1   4   6      245.72      265.25      5.16 o 
   0   4   6      315.05      284.72      5.41 o 
   1   4   6       99.05      107.06      3.56 o 
   2   4   6       77.92       78.76      3.33 o 
   3   4   6      445.02      429.43      8.76 o 
   4   4   6      241.81      239.99      5.97 o 
   5   4   6        1.06       -1.87      1.87 o 
   6   4   6        3.35        1.28      2.87 o 
   7   4   6        0.28       -0.97      3.19 o 
  -8   5   6        3.96        4.28      4.13 o 
  -7   5   6       21.31       26.75      4.37 o 
  -6   5   6       43.64       42.31      4.66 o 
  -5   5   6       10.33        4.88      2.49 o 
  -4   5   6      376.07      361.40     11.38 o 
  -3   5   6       41.33       38.08      3.33 o 
  -2   5   6       31.32       31.64      2.22 o 
  -1   5   6        9.42        5.11      1.48 o 
   0   5   6     1034.60     1048.40     15.55 o 
   1   5   6       19.41       21.12      2.19 o 
   2   5   6        7.31        4.25      1.86 o 
   3   5   6       49.72       49.02      3.08 o 
   4   5   6      135.70      130.97      4.26 o 
   5   5   6       10.64        8.15      2.59 o 
   6   5   6        2.99        0.10      2.86 o 
  -8   6   6        0.83        6.04      4.08 o 
  -7   6   6        3.61        2.04      4.01 o 
  -6   6   6       11.92        4.96      2.63 o 
  -5   6   6       42.34       42.04      4.45 o 
  -4   6   6      305.77      267.54      7.21 o 
  -3   6   6        3.99       -0.78      2.11 o 
  -2   6   6       31.77       34.45      2.36 o 
  -1   6   6      145.57      152.49      4.19 o 
   0   6   6       52.05       60.56      3.22 o 
   1   6   6       52.02       58.79      3.06 o 
   2   6   6        8.78        8.53      1.97 o 
   3   6   6       30.12       35.09      3.63 o 
   4   6   6      134.18      136.20      6.67 o 
   5   6   6       32.32       34.79      3.52 o 
   6   6   6        0.31       -2.01      3.25 o 
  -8   7   6        2.56        2.35      4.09 o 
  -7   7   6        4.97        6.88      3.27 o 
  -6   7   6        0.85       -0.62      2.65 o 
  -5   7   6      212.03      187.28      6.28 o 
  -4   7   6        5.45        6.27      2.61 o 
  -3   7   6       74.75       68.89      4.04 o 
  -2   7   6        0.27       -1.88      2.42 o 
  -1   7   6      515.62      476.64      9.02 o 
   0   7   6      191.24      201.39      4.77 o 
   1   7   6      311.99      315.82      6.08 o 
   2   7   6       14.32        9.86      2.19 o 
   3   7   6      104.45      108.71      4.05 o 
   4   7   6        7.09        8.99      2.43 o 
   5   7   6        6.42        1.75      2.75 o 
   6   7   6        4.81        2.27      3.11 o 
  -7   8   6        0.15       -0.27      3.27 o 
  -6   8   6       51.25       41.76      5.67 o 
  -5   8   6       41.72       46.23      3.95 o 
  -4   8   6       18.77       29.52      3.43 o 
  -3   8   6      117.91      109.46      5.49 o 
  -2   8   6       91.66      110.44      5.43 o 
  -1   8   6        1.13        2.13      2.59 o 
   0   8   6      222.06      218.42      5.56 o 
   1   8   6        0.13       -1.82      1.82 o 
   2   8   6       40.85       38.84      3.54 o 
   3   8   6        1.06       -2.22      2.22 o 
   4   8   6        0.46       -2.46      2.46 o 
   5   8   6        3.15        1.23      2.98 o 
   6   8   6        1.20       -0.65      3.20 o 
  -7   9   6       39.17       43.05      4.56 o 
  -6   9   6        4.62       12.46      5.23 o 
  -5   9   6        0.01       -1.13      2.26 o 
  -4   9   6       74.04       75.13      5.22 o 
  -3   9   6      113.56      111.40      6.89 o 
  -2   9   6        0.35       -3.17      3.17 o 
  -1   9   6       58.82       60.40      4.91 o 
   0   9   6       13.89       14.24      2.25 o 
   1   9   6       11.00        5.95      2.10 o 
   2   9   6       25.05       29.29      3.11 o 
   3   9   6        0.30       -2.06      2.21 o 
   4   9   6       21.14       17.86      3.33 o 
   5   9   6       14.60       22.40      4.91 o 
  -7  10   6        8.53        9.79      4.53 o 
  -6  10   6       60.28       69.84      7.56 o 
  -5  10   6        1.38        8.66      3.41 o 
  -4  10   6        6.10        8.44      3.18 o 
  -3  10   6       69.90       55.08      4.89 o 
  -2  10   6      166.10      162.16     11.06 o 
  -1  10   6       64.26       54.70      6.28 o 
   0  10   6       24.27       24.98      3.54 o 
   1  10   6       60.11       62.62      3.37 o 
   2  10   6       10.12        9.92      2.68 o 
   3  10   6        4.98        3.26      2.76 o 
   4  10   6        1.34       -2.62      2.89 o 
   5  10   6       52.79       63.47      5.69 o 
  -6  11   6       22.03       26.08      5.83 o 
  -5  11   6       21.88       33.17      7.59 o 
  -4  11   6        0.10        5.30      3.58 o 
  -3  11   6        2.72        2.01      3.53 o 
  -2  11   6        9.85       16.58      3.71 o 
  -1  11   6      105.87       93.17      6.25 o 
   0  11   6        1.59       -0.43      3.22 o 
   1  11   6       35.84       36.35      4.17 o 
   2  11   6       24.07       24.48      3.30 o 
   3  11   6        2.74        3.01      3.18 o 
   4  11   6       45.99       52.24      5.13 o 
  -5  12   6       10.66       13.02      5.61 o 
  -4  12   6       22.20       26.23      5.48 o 
  -3  12   6        6.27        6.62      3.86 o 
  -2  12   6       35.05       30.99      8.00 o 
  -1  12   6        7.45        5.37      3.82 o 
   0  12   6        5.26       -1.61      6.58 o 
   1  12   6      122.29      135.88      7.13 o 
   2  12   6        0.89       -1.51      2.97 o 
   3  12   6        4.05        4.59      5.09 o 
   4  12   6        0.59        2.32      4.71 o 
  -5  13   6        1.26        1.48      5.94 o 
  -4  13   6        6.49        4.77      4.75 o 
  -3  13   6        0.11        5.24      6.99 o 
  -2  13   6        3.12        9.73      4.16 o 
  -1  13   6        0.48        3.36      4.39 o 
   0  13   6        2.81       -4.90     10.00 o 
   1  13   6        3.59       -0.34      7.33 o 
   2  13   6       17.14       11.09      5.40 o 
   3  13   6        0.00       -1.79      3.30 o 
  -4  14   6        3.40        1.15      5.46 o 
  -3  14   6        0.07       -2.45      9.08 o 
  -2  14   6        0.11        2.02      3.96 o 
  -1  14   6        0.09       -3.63      8.84 o 
   0  14   6       26.59       26.00      9.13 o 
   1  14   6        8.75       -7.53      7.53 o 
   2  14   6        0.25       -4.88      5.23 o 
   0  15   6       42.55       47.47     13.15 o 
  -7   0   7        1.54        1.90      7.96 o 
  -5   0   7       86.09      100.35      7.88 o 
  -3   0   7     1365.70     1393.16     38.72 o 
  -1   0   7       14.28       10.45      2.88 o 
   1   0   7       66.78       64.71      4.08 o 
   3   0   7       10.39       17.05      3.08 o 
   5   0   7       31.90       27.00      4.29 o 
  -8   1   7        0.21        6.73      5.11 o 
  -7   1   7        3.40        0.42      3.32 o 
  -6   1   7       49.23       57.96      5.62 o 
  -5   1   7        0.45       -2.46      2.46 o 
  -4   1   7        6.14        5.79      2.42 o 
  -3   1   7      212.95      202.22      5.49 o 
  -2   1   7      377.53      357.44     10.17 o 
  -1   1   7       69.12       74.77      3.39 o 
   0   1   7      194.56      185.24      5.54 o 
   1   1   7       19.78       16.34      1.99 o 
   2   1   7        3.79        5.54      1.72 o 
   3   1   7       16.57       16.48      2.07 o 
   4   1   7       17.07       18.08      2.26 o 
   5   1   7       25.96       26.37      2.85 o 
   6   1   7       10.75       11.65      2.81 o 
  -8   2   7        0.24       -0.29      4.01 o 
  -7   2   7       22.12       26.26      4.61 o 
  -6   2   7      496.72      515.87     15.12 o 
  -5   2   7      239.78      234.65      7.24 o 
  -4   2   7      388.74      384.40     17.31 o 
  -3   2   7        7.47        5.15      1.89 o 
  -2   2   7       23.80       18.68      2.59 o 
  -1   2   7       93.08       85.73      3.17 o 
   0   2   7        0.06        0.11      1.56 o 
   1   2   7        3.91        0.87      1.61 o 
   2   2   7       14.45       11.12      2.11 o 
   3   2   7        0.16       -1.63      1.63 o 
   4   2   7       79.07       82.98      3.44 o 
   5   2   7       20.33       13.78      2.62 o 
   6   2   7        9.66        4.92      2.57 o 
  -8   3   7        6.20        8.52      4.30 o 
  -7   3   7       29.74       43.74     10.48 o 
  -6   3   7       23.34       22.20      4.44 o 
  -5   3   7       57.27       60.81      4.90 o 
  -4   3   7      181.13      176.26      5.39 o 
  -3   3   7      295.67      291.52      7.42 o 
  -2   3   7       71.29       70.22      3.24 o 
  -1   3   7       35.95       32.05      2.36 o 
   0   3   7      176.43      176.27      4.54 o 
   1   3   7       22.98       22.44      2.33 o 
   2   3   7        4.61        5.36      1.97 o 
   3   3   7       70.52       71.00      3.63 o 
   4   3   7      169.76      161.65      4.69 o 
   5   3   7       19.69       17.06      2.74 o 
   6   3   7       12.64        6.93      3.00 o 
  -8   4   7        5.79        7.27      4.21 o 
  -7   4   7        7.18        5.71      3.74 o 
  -6   4   7       12.54        9.74      3.37 o 
  -5   4   7        5.18        4.09      2.62 o 
  -4   4   7       15.71       14.39      2.72 o 
  -3   4   7       46.03       47.01      3.35 o 
  -2   4   7        3.25        4.72      1.74 o 
  -1   4   7        3.08        1.67      1.62 o 
   0   4   7      195.62      192.94      4.88 o 
   1   4   7       12.95       11.51      2.11 o 
   2   4   7      117.15      125.31      4.29 o 
   3   4   7      480.46      501.48      9.71 o 
   4   4   7        0.39       -0.53      2.07 o 
   5   4   7        6.53       11.24      2.99 o 
   6   4   7        0.07        0.72      4.58 o 
  -8   5   7        0.42        3.07      4.02 o 
  -7   5   7        4.39        4.02      3.46 o 
  -6   5   7        2.63        7.05      3.38 o 
  -5   5   7        0.35       -2.48      2.48 o 
  -4   5   7      135.82      126.16      6.68 o 
  -3   5   7        7.38        3.30      2.54 o 
  -2   5   7       24.16       21.68      2.48 o 
  -1   5   7      676.51      634.59     14.89 o 
   0   5   7       14.02       16.44      3.17 o 
   1   5   7      153.02      154.86      4.60 o 
   2   5   7       19.60       24.17      2.59 o 
   3   5   7       25.13       32.01      2.87 o 
   4   5   7       87.73       82.89      4.52 o 
   5   5   7       10.82       11.55      3.15 o 
   6   5   7       13.82        4.26      3.56 o 
  -8   6   7        5.69        8.61      5.26 o 
  -7   6   7       33.97       39.60      5.03 o 
  -6   6   7       77.25       85.32      6.19 o 
  -5   6   7        2.51        2.04      2.49 o 
  -4   6   7      111.57      100.74      4.96 o 
  -3   6   7       76.68       79.34      6.96 o 
  -2   6   7       12.71       16.39      3.47 o 
  -1   6   7        1.10        0.11      2.19 o 
   0   6   7     1010.03      967.50     15.69 o 
   1   6   7       24.55       24.37      2.56 o 
   2   6   7       33.42       36.58      2.93 o 
   3   6   7      317.86      309.93      7.20 o 
   4   6   7        0.01       -0.99      2.26 o 
   5   6   7        0.67       -2.76      2.76 o 
   6   6   7        6.26        1.73      3.57 o 
  -7   7   7        0.24        5.42      3.70 o 
  -6   7   7       31.02       28.99      4.04 o 
  -5   7   7        0.58        2.63      2.59 o 
  -4   7   7       82.28       69.71      4.64 o 
  -3   7   7        0.33       -0.09      2.67 o 
  -2   7   7       19.38       13.37      3.46 o 
  -1   7   7       52.47       53.52      4.00 o 
   0   7   7       65.33       61.26      3.24 o 
   1   7   7       52.99       57.62      3.29 o 
   2   7   7        5.87        1.71      2.10 o 
   3   7   7       12.83        5.56      2.41 o 
   4   7   7       73.68       66.47      5.11 o 
   5   7   7        0.12       -2.90      2.90 o 
  -7   8   7       20.29       19.71      4.09 o 
  -6   8   7       16.62       14.78      3.74 o 
  -5   8   7        2.88        6.10      2.71 o 
  -4   8   7      129.90      110.93      6.35 o 
  -3   8   7      437.21      403.41     15.68 o 
  -2   8   7        1.77       -2.33      2.71 o 
  -1   8   7       95.75       86.28      5.67 o 
   0   8   7      144.23      135.44      4.40 o 
   1   8   7        5.03        3.46      2.21 o 
   2   8   7        9.71        7.95      2.31 o 
   3   8   7       11.86        5.89      2.92 o 
   4   8   7        7.79       11.62      3.53 o 
   5   8   7        6.10        5.47      3.61 o 
  -7   9   7        1.51       -0.41      4.25 o 
  -6   9   7       12.33       12.87      3.70 o 
  -5   9   7       31.06       36.31      4.93 o 
  -4   9   7       31.48       22.84      3.90 o 
  -3   9   7        5.51        5.56      3.14 o 
  -2   9   7       82.12       74.01      8.58 o 
  -1   9   7       70.77       86.64      5.90 o 
   0   9   7      325.63      319.30      7.92 o 
   1   9   7      105.98       99.69      5.22 o 
   2   9   7       77.61       85.35      3.91 o 
   3   9   7        4.75        2.19      3.14 o 
   4   9   7        1.79        1.13      5.09 o 
   5   9   7        5.71        6.66      3.75 o 
  -6  10   7        0.04        2.37      4.01 o 
  -5  10   7        4.98       11.53      6.77 o 
  -4  10   7        5.45       12.58      4.33 o 
  -3  10   7        1.40        4.36      5.87 o 
  -2  10   7       14.74       22.93      4.09 o 
  -1  10   7        2.24       -2.98      2.98 o 
   0  10   7        1.23        1.58      2.92 o 
   1  10   7       49.91       46.95      4.11 o 
   2  10   7        4.06        3.05      3.12 o 
   3  10   7        0.52       -2.42      3.71 o 
   4  10   7       17.24       20.38      4.21 o 
  -5  11   7        0.05        7.12      5.12 o 
  -4  11   7        0.06       -3.34      3.34 o 
  -3  11   7        6.39       17.51      9.17 o 
  -2  11   7       18.81        7.86      4.28 o 
  -1  11   7       12.00       10.64      4.35 o 
   0  11   7       17.29       31.58      5.73 o 
   1  11   7       13.84       13.23      6.62 o 
   2  11   7        7.09        0.89      3.16 o 
   3  11   7        3.39        2.32      3.27 o 
  -5  12   7       17.90       14.49      5.86 o 
  -4  12   7        6.00       12.23      4.50 o 
  -3  12   7        0.63        3.48      3.92 o 
  -2  12   7       14.65       14.04      7.07 o 
  -1  12   7        0.02       -3.77      3.77 o 
   0  12   7        0.01       -8.43      8.43 o 
   1  12   7        4.08       -2.95      9.81 o 
   2  12   7       68.24       64.51     12.51 o 
   3  12   7       12.82       13.16      3.96 o 
  -4  13   7        0.09        5.70      5.78 o 
  -3  13   7        1.17        4.35      6.24 o 
  -2  13   7        8.01       11.84      4.86 o 
  -1  13   7       13.24       10.32      4.67 o 
   0  13   7       16.22       10.49      8.42 o 
   1  13   7       12.38        2.60     11.17 o 
   2  13   7       10.47        0.39     11.28 o 
  -2  14   7        1.03       10.48      5.11 o 
  -1  14   7        9.36       12.55      8.04 o 
   0  14   7       25.14       39.66     12.74 o 
  -8   0   8       27.84       34.37      8.54 o 
  -6   0   8       68.90       67.79      7.47 o 
  -4   0   8      395.54      424.30     16.46 o 
  -2   0   8      624.50      574.01     28.44 o 
   0   0   8        0.49       -0.22      2.69 o 
   2   0   8      179.32      185.33      6.87 o 
   4   0   8        0.27       -1.17      3.15 o 
   6   0   8       41.57       56.28      6.19 o 
  -8   1   8       13.34       12.04      5.72 o 
  -7   1   8        6.40       10.00      3.75 o 
  -6   1   8        4.98        7.18      3.39 o 
  -5   1   8        5.74        4.55      2.92 o 
  -4   1   8       73.08       75.03      7.50 o 
  -3   1   8       32.96       34.86      3.01 o 
  -2   1   8       66.05       59.44      3.44 o 
  -1   1   8       29.49       30.01      2.74 o 
   0   1   8       92.69       96.11      3.81 o 
   1   1   8      139.81      140.71      4.80 o 
   2   1   8        4.61        7.48      1.99 o 
   3   1   8       25.06       26.85      2.50 o 
   4   1   8        7.37        6.00      2.33 o 
   5   1   8       57.14       63.89      5.85 o 
   6   1   8        7.07       -2.51      5.22 o 
  -8   2   8        5.35        6.04      5.27 o 
  -7   2   8       13.78       28.08      8.94 o 
  -6   2   8        4.64        3.24      3.29 o 
  -5   2   8        0.92        3.86      2.59 o 
  -4   2   8       77.80       79.45      5.26 o 
  -3   2   8      189.69      179.28      6.12 o 
  -2   2   8       48.58       43.70      3.14 o 
  -1   2   8       20.88       17.30      2.49 o 
   0   2   8        1.15       -0.09      1.82 o 
   1   2   8      147.65      144.48      4.90 o 
   2   2   8       80.38       85.00      3.82 o 
   3   2   8       20.54       18.59      2.64 o 
   4   2   8       12.91        8.83      2.58 o 
   5   2   8       13.61        4.11      2.60 o 
  -8   3   8       16.66       25.12      6.01 o 
  -7   3   8        1.95        5.62      3.73 o 
  -6   3   8        1.36       -0.02      3.03 o 
  -5   3   8       21.53       15.05      3.65 o 
  -4   3   8      138.60      140.11      5.62 o 
  -3   3   8        0.00       -2.17      2.17 o 
  -2   3   8        8.74        4.76      2.03 o 
  -1   3   8       62.81       61.59      3.89 o 
   0   3   8       38.33       39.13      3.03 o 
   1   3   8        6.23        1.53      1.96 o 
   2   3   8        0.84       -1.70      1.85 o 
   3   3   8       12.19       11.86      2.37 o 
   4   3   8        4.18        0.52      2.64 o 
   5   3   8       38.66       32.75      4.00 o 
  -7   4   8        4.74        1.76      3.77 o 
  -6   4   8       14.54       20.01      4.08 o 
  -5   4   8       89.36       96.98      5.98 o 
  -4   4   8       18.62       15.21      4.88 o 
  -3   4   8      134.91      124.66      5.38 o 
  -2   4   8       65.64       64.76      4.74 o 
  -1   4   8       20.59       17.71      2.54 o 
   0   4   8       51.12       52.47      3.57 o 
   1   4   8       15.70       11.73      2.28 o 
   2   4   8        2.83        2.34      2.05 o 
   3   4   8      110.39       98.97      4.40 o 
   4   4   8       22.05       20.52      3.41 o 
   5   4   8        2.73        1.61      3.05 o 
  -7   5   8        7.28       10.70      3.95 o 
  -6   5   8        2.20        7.32      3.43 o 
  -5   5   8       17.85       13.51      4.10 o 
  -4   5   8      248.86      269.13      8.20 o 
  -3   5   8        3.24        8.18      2.87 o 
  -2   5   8       31.09       34.00      4.15 o 
  -1   5   8        0.02       -0.68      2.20 o 
   0   5   8        7.29        7.64      2.16 o 
   1   5   8       11.89        8.22      2.25 o 
   2   5   8        7.14        3.75      2.19 o 
   3   5   8       12.31       11.39      2.99 o 
   4   5   8       99.43      103.34      5.51 o 
   5   5   8        1.93       -2.43      2.87 o 
  -7   6   8        0.83        4.41      6.11 o 
  -6   6   8        0.03        2.60      3.49 o 
  -5   6   8       11.72       12.94      3.55 o 
  -4   6   8      119.21      111.11     10.22 o 
  -3   6   8       31.05       29.57      3.99 o 
  -2   6   8       62.82       59.18      4.66 o 
  -1   6   8       47.89       48.85      3.72 o 
   0   6   8      317.60      312.94      7.22 o 
   1   6   8       77.90       85.89      3.95 o 
   2   6   8        1.94       -0.99      2.13 o 
   3   6   8        2.45        2.92      3.07 o 
   4   6   8        0.32       -1.40      2.64 o 
   5   6   8        4.51        1.73      3.62 o 
  -7   7   8        8.63        7.75      4.94 o 
  -6   7   8        3.14        8.59      3.53 o 
  -5   7   8       26.78       30.72      4.80 o 
  -4   7   8       39.04       42.46      4.67 o 
  -3   7   8        0.52        0.48      2.88 o 
  -2   7   8        9.07       12.89      3.84 o 
  -1   7   8      632.48      603.16     15.15 o 
   0   7   8        6.03        6.73      2.28 o 
   1   7   8        8.02        7.29      2.39 o 
   2   7   8        4.68        0.91      2.35 o 
   3   7   8        4.73        4.95      2.91 o 
   4   7   8       23.29       20.71      4.13 o 
  -6   8   8       15.31        6.51      3.99 o 
  -5   8   8        0.12        4.46      3.54 o 
  -4   8   8        0.82        0.06      3.37 o 
  -3   8   8        7.88       10.14      3.37 o 
  -2   8   8       17.60       26.51      4.64 o 
  -1   8   8       23.40       23.91     11.49 o 
   0   8   8       37.44       41.85      5.78 o 
   1   8   8       65.89       63.40      3.97 o 
   2   8   8       11.66       12.44      3.35 o 
   3   8   8        0.39       -1.01      3.19 o 
   4   8   8        0.68        0.42      3.34 o 
  -6   9   8        0.00        1.65      3.87 o 
  -5   9   8        0.53        6.92      5.40 o 
  -4   9   8        0.38        0.40      3.23 o 
  -3   9   8        3.29        2.80      3.73 o 
  -2   9   8       37.24       42.99      7.88 o 
  -1   9   8       40.91       53.66      6.84 o 
   0   9   8       22.46       41.23      5.25 o 
   1   9   8       46.99       56.85      3.88 o 
   2   9   8        2.26       -1.11      2.73 o 
   3   9   8        0.14        0.50      3.26 o 
   4   9   8        0.42       -3.25      3.25 o 
  -5  10   8       35.44       49.21     12.57 o 
  -4  10   8        3.28        2.58      4.01 o 
  -3  10   8       23.61       16.70      4.61 o 
  -2  10   8        5.41       12.34      5.11 o 
  -1  10   8       24.46        7.55      8.24 o 
   0  10   8       31.01       33.57      6.36 o 
   1  10   8        1.75        6.93      3.47 o 
   2  10   8       18.05       19.17      3.96 o 
   3  10   8       10.87       12.83      4.00 o 
  -5  11   8        0.78        4.57     14.00 o 
  -4  11   8        1.75       10.96      4.61 o 
  -3  11   8        0.06       -1.93      4.05 o 
  -2  11   8       26.59       31.87      6.16 o 
  -1  11   8       19.49       16.94      5.46 o 
   0  11   8        1.23        2.92      4.51 o 
   1  11   8        0.44       -8.84      8.84 o 
   2  11   8       14.16       11.94      4.35 o 
  -4  12   8        0.38        5.84      7.35 o 
  -3  12   8        0.57        2.17      4.73 o 
  -2  12   8       10.39       18.16      6.61 o 
  -1  12   8        0.00        2.83      5.46 o 
   0  12   8        6.82       13.75      5.61 o 
   1  12   8        0.65       -4.72     10.16 o 
  -2  13   8       10.49       17.65     10.41 o 
  -1  13   8        0.00       -1.36      4.73 o 
   0  13   8        4.17        0.49     11.09 o 
  -7   0   9       31.24       34.73     12.04 o 
  -5   0   9        4.53       11.34      4.25 o 
  -3   0   9       23.71       17.58      3.87 o 
  -1   0   9      228.46      234.19     10.77 o 
   1   0   9      106.55      109.51      6.66 o 
   3   0   9       71.82       70.74      7.17 o 
   5   0   9        8.27       10.54      4.54 o 
  -7   1   9        4.60        9.90      4.47 o 
  -6   1   9       60.59       74.44      6.88 o 
  -5   1   9        3.73        7.30      3.16 o 
  -4   1   9       99.34      106.26      5.95 o 
  -3   1   9        0.90        0.94      2.43 o 
  -2   1   9        7.38        6.94      2.26 o 
  -1   1   9      163.74      153.71      5.22 o 
   0   1   9       33.77       34.05      3.05 o 
   1   1   9        6.25        8.47      2.44 o 
   2   1   9       18.01       25.50      3.01 o 
   3   1   9       65.69       67.96      4.60 o 
   4   1   9        0.10       -2.67      2.67 o 
   5   1   9        2.20       -1.05      2.85 o 
  -7   2   9        1.82        7.20      4.11 o 
  -6   2   9       31.15       35.17      5.33 o 
  -5   2   9       42.72       38.54      5.16 o 
  -4   2   9       55.37       65.07      7.38 o 
  -3   2   9        1.84        0.42      2.54 o 
  -2   2   9      242.41      250.84     10.82 o 
  -1   2   9      136.38      126.16      4.80 o 
   0   2   9        0.04       -0.22      2.00 o 
   1   2   9        1.99        1.37      2.14 o 
   2   2   9        8.00        3.48      2.40 o 
   3   2   9       52.86       56.11      4.38 o 
   4   2   9        2.72        0.84      2.82 o 
   5   2   9        0.30       -3.15      3.15 o 
  -7   3   9        5.48       14.29      5.06 o 
  -6   3   9       48.35       55.15      6.08 o 
  -5   3   9       22.28       26.58      4.71 o 
  -4   3   9       15.51       13.04      2.98 o 
  -3   3   9      157.63      169.95      7.35 o 
  -2   3   9       28.92       34.71      4.08 o 
  -1   3   9      105.81       99.27      7.56 o 
   0   3   9       10.23       11.02      2.48 o 
   1   3   9       21.69       22.85      2.96 o 
   2   3   9       37.28       37.07      3.76 o 
   3   3   9       14.78       11.97      3.23 o 
   4   3   9       24.39       23.79      3.75 o 
  -7   4   9        8.79       15.59      5.15 o 
  -6   4   9        1.11        3.67      3.91 o 
  -5   4   9       17.87       19.77      4.50 o 
  -4   4   9        5.91        6.35      3.19 o 
  -3   4   9       36.88       40.86      3.87 o 
  -2   4   9        2.12       -0.87      3.22 o 
  -1   4   9       17.55       11.10      3.79 o 
   0   4   9       19.28       17.21      2.70 o 
   1   4   9        0.10       -1.17      2.06 o 
   2   4   9       32.85       26.19      3.62 o 
   3   4   9        7.38        6.95      3.07 o 
   4   4   9       19.90       19.33      3.64 o 
  -7   5   9        1.40        9.68      4.94 o 
  -6   5   9        1.01        3.36      4.07 o 
  -5   5   9       28.57       19.50      6.94 o 
  -4   5   9       47.32       44.08      4.65 o 
  -3   5   9      106.43      100.65      7.02 o 
  -2   5   9        0.01       -2.77      2.77 o 
  -1   5   9       27.96       19.85      3.05 o 
   0   5   9       62.28       56.23      3.76 o 
   1   5   9        2.43        1.78      2.65 o 
   2   5   9        9.97        5.92      2.84 o 
   3   5   9        0.00       -1.82      2.72 o 
   4   5   9       17.40       13.03      3.58 o 
  -6   6   9        0.95        5.90      3.96 o 
  -5   6   9        0.45        0.35      5.48 o 
  -4   6   9        4.66       -1.08      3.34 o 
  -3   6   9       75.28       89.19      6.81 o 
  -2   6   9       11.19        7.32      3.38 o 
  -1   6   9        0.00        2.34      3.16 o 
   0   6   9      112.45      102.47      6.04 o 
   1   6   9        1.64       -0.18      2.36 o 
   2   6   9       41.07       44.98      4.15 o 
   3   6   9        7.97        8.53      3.48 o 
   4   6   9       60.34       66.04      6.47 o 
  -6   7   9        8.82        7.47      4.59 o 
  -5   7   9        1.87       16.20      4.26 o 
  -4   7   9        9.92       12.88      4.94 o 
  -3   7   9        6.93       10.61      4.28 o 
  -2   7   9        0.00       -1.19      4.36 o 
  -1   7   9        1.30       -1.32      3.77 o 
   0   7   9        2.32       -0.37      2.97 o 
   1   7   9        0.04       -1.07      2.78 o 
   2   7   9        1.86        3.14      2.95 o 
   3   7   9        5.92        3.79      3.22 o 
  -6   8   9        3.33       14.64      5.88 o 
  -5   8   9       38.82       47.59      6.00 o 
  -4   8   9       11.07       13.59      4.86 o 
  -3   8   9        6.51       13.67      5.19 o 
  -2   8   9       52.15       60.63      7.46 o 
  -1   8   9      186.48      185.60     11.06 o 
   0   8   9       63.56       83.32      8.47 o 
   1   8   9       74.05       84.03      6.10 o 
   2   8   9        4.80        3.43      3.15 o 
   3   8   9        0.04       -0.68      3.29 o 
  -5   9   9       28.94       44.74     11.59 o 
  -4   9   9        3.62        5.64      4.06 o 
  -3   9   9        1.54        8.66      8.24 o 
  -2   9   9        1.61       11.02      4.92 o 
  -1   9   9       12.02       19.20      5.70 o 
   0   9   9       19.34       20.17     12.57 o 
   1   9   9        1.41        6.79      4.11 o 
   2   9   9       27.64       27.35      6.09 o 
  -4  10   9        2.49        7.99      4.97 o 
  -3  10   9        5.82       25.63     10.69 o 
  -2  10   9       13.95       15.62      5.57 o 
  -1  10   9        8.88        6.91      4.98 o 
   0  10   9       18.33       19.38      6.68 o 
   1  10   9        0.05       -4.31      4.31 o 
   2  10   9       12.30       17.35      4.38 o 
  -3  11   9       37.68       59.15     10.64 o 
  -2  11   9        0.41        8.37      4.73 o 
  -1  11   9       33.40       39.91      8.54 o 
   0  11   9        8.77       13.86      5.99 o 
   1  11   9       20.79       12.74     11.48 o 
  -6   0  10      102.17      126.59     13.95 o 
  -4   0  10        1.50        2.08      4.42 o 
  -2   0  10      367.45      356.77     16.31 o 
   0   0  10       24.78       34.10      4.59 o 
   2   0  10      124.54      142.23     14.27 o 
   4   0  10       17.76       16.94      5.97 o 
  -6   1  10      109.48      154.24      9.48 o 
  -5   1  10       15.97       19.96      3.98 o 
  -4   1  10       32.51       45.81      9.22 o 
  -3   1  10        0.15        3.91      3.07 o 
  -2   1  10       41.79       40.50      3.64 o 
  -1   1  10       65.18       62.04      3.97 o 
   0   1  10       11.18       14.10      3.04 o 
   1   1  10        0.54        2.12      3.65 o 
   2   1  10        8.14        6.26      3.78 o 
   3   1  10        4.65        2.74      3.71 o 
   4   1  10       22.90       24.17      6.11 o 
  -6   2  10       13.01       11.55      4.54 o 
  -5   2  10       71.90       92.79      7.29 o 
  -4   2  10        1.82        1.08      2.97 o 
  -3   2  10       17.82       24.21      4.30 o 
  -2   2  10       17.78       20.72      3.35 o 
  -1   2  10       30.09       31.62      3.51 o 
   0   2  10       50.42       54.30      4.70 o 
   1   2  10      126.34      127.71      8.42 o 
   2   2  10       17.17       16.93      3.92 o 
   3   2  10       13.70        9.59      3.59 o 
  -6   3  10       29.49       44.29      6.11 o 
  -5   3  10        5.81        4.45      4.09 o 
  -4   3  10        3.77        3.08      3.08 o 
  -3   3  10        1.06        3.96      2.77 o 
  -2   3  10        2.56        6.59      3.69 o 
  -1   3  10       54.68       45.83      4.83 o 
   0   3  10       76.18       85.20      5.74 o 
   1   3  10        0.34       -3.10      3.10 o 
   2   3  10        0.65        0.01      3.25 o 
   3   3  10        1.81        1.98      3.04 o 
  -6   4  10       21.44       21.37      5.16 o 
  -5   4  10        0.02        2.41      3.91 o 
  -4   4  10       18.17       25.61      5.39 o 
  -3   4  10       13.36       13.49      3.64 o 
  -2   4  10        0.18        0.91      3.08 o 
  -1   4  10        2.82        1.31      3.37 o 
   0   4  10        0.47       -1.21      2.69 o 
   1   4  10       83.30      101.22      7.86 o 
   2   4  10        4.62        2.13      4.33 o 
   3   4  10        2.68        1.63      3.27 o 
  -6   5  10       10.46       15.21      5.20 o 
  -5   5  10        5.28        3.43      4.13 o 
  -4   5  10       51.64       68.21     12.31 o 
  -3   5  10       23.89       24.50      5.58 o 
  -2   5  10       14.05       15.06      4.36 o 
  -1   5  10        0.77       -1.21      4.01 o 
   0   5  10       34.96       36.26      3.99 o 
   1   5  10        3.39        3.26      3.40 o 
   2   5  10        7.72       12.21      3.45 o 
   3   5  10        0.00       -2.79      3.24 o 
  -5   6  10        0.63        3.36      6.00 o 
  -4   6  10        1.32        0.29      3.90 o 
  -3   6  10       14.72       17.93      5.34 o 
  -2   6  10       15.85       15.29      5.36 o 
  -1   6  10        7.20        7.46      4.06 o 
   0   6  10       84.91       98.47      9.20 o 
   1   6  10       14.68       15.05      4.02 o 
   2   6  10       11.13        2.88      3.34 o 
   3   6  10        0.62       -2.82      3.57 o 
  -5   7  10        1.43        3.35     13.43 o 
  -4   7  10        0.80        3.75      5.45 o 
  -3   7  10        0.59        7.20      4.69 o 
  -2   7  10        4.75       11.91     11.95 o 
  -1   7  10        4.75       10.27      4.19 o 
   0   7  10       17.27       20.07      5.13 o 
   1   7  10       17.47       17.26      3.91 o 
   2   7  10        0.00        0.72      3.27 o 
  -4   8  10       17.28       24.14     14.67 o 
  -3   8  10        9.57       15.22      6.51 o 
  -2   8  10        3.41       12.19      5.56 o 
  -1   8  10        0.08        4.82      5.27 o 
   0   8  10        8.26       12.05      4.91 o 
   1   8  10        0.03        0.64      3.98 o 
   2   8  10       24.38        9.67      9.46 o 
  -4   9  10       10.40       12.66      6.93 o 
  -3   9  10       10.12       19.60      6.38 o 
  -2   9  10        6.75       15.55      8.38 o 
  -1   9  10       28.16       27.75      6.51 o 
   0   9  10        6.94       13.78      6.37 o 
   1   9  10       49.83       62.69      6.13 o 
  -2  10  10       39.29       37.84      7.02 o 
  -1  10  10        0.02       -0.79     10.32 o 
  -5   0  11       88.44      101.30     14.27 o 
  -3   0  11       32.13       47.57     15.32 o 
  -1   0  11        3.95        3.49      4.44 o 
   1   0  11      137.41      122.75     13.85 o 
  -5   1  11       39.55       50.23      5.20 o 
  -4   1  11        0.23        1.71      3.19 o 
  -3   1  11        7.45       16.37      3.65 o 
  -2   1  11        0.02        2.17      3.16 o 
  -1   1  11       62.91       55.46      9.83 o 
   0   1  11        6.49       10.17      4.05 o 
   1   1  11       21.18       17.84      5.52 o 
   2   1  11        2.81       -1.86      4.45 o 
  -5   2  11        6.36        6.54      4.42 o 
  -4   2  11        2.29        7.78      3.54 o 
  -3   2  11        6.94        9.57      3.60 o 
  -2   2  11        6.02        5.03      3.67 o 
  -1   2  11       22.83       22.15      4.60 o 
   0   2  11        0.65        0.74      4.04 o 
   1   2  11        0.00        6.57      4.70 o 
   2   2  11        0.33       -3.70      3.70 o 
  -5   3  11        1.43        3.69      4.29 o 
  -4   3  11        4.24        7.94      4.85 o 
  -3   3  11        4.21        9.60      4.16 o 
  -2   3  11        8.36        8.62      4.13 o 
  -1   3  11       35.62       41.01      8.11 o 
   0   3  11        8.64       11.16      4.40 o 
   1   3  11       62.23       78.79      7.70 o 
   2   3  11       48.19       48.92      5.28 o 
  -5   4  11       20.85       20.98      5.24 o 
  -4   4  11        0.65       13.24      4.81 o 
  -3   4  11        7.79        5.48      3.86 o 
  -2   4  11       16.66       19.44      6.21 o 
  -1   4  11       25.50       37.53      5.60 o 
   0   4  11       28.96       37.54      9.22 o 
   1   4  11        2.88       -2.13      3.45 o 
   2   4  11        4.51        0.98      3.87 o 
  -4   5  11        2.14       10.16     17.48 o 
  -3   5  11        0.14        6.29      4.35 o 
  -2   5  11        0.00       -2.64      3.47 o 
  -1   5  11       27.68       35.32      5.54 o 
   0   5  11       22.37       28.44      5.49 o 
   1   5  11        0.11       -0.44      3.68 o 
  -4   6  11        6.31       16.94      5.92 o 
  -3   6  11        5.44       13.34      9.23 o 
  -2   6  11       14.53       22.83      5.83 o 
  -1   6  11        1.23        2.11      4.38 o 
   0   6  11        0.64        0.10      5.18 o 
   1   6  11       34.03       29.83      5.12 o 
  -3   7  11        3.69       17.50      8.02 o 
  -2   7  11        0.96        2.81     10.08 o 
  -1   7  11        0.20        6.08      5.63 o 
   0   7  11        0.59        0.31      6.10 o 
  -2   0  12        0.00       10.85      5.44 o 
   0   0  12       29.98       26.49      9.05 o 
  -3   1  12        4.59       10.58      3.64 o 
  -2   1  12        0.67        1.71      3.88 o 
  -1   1  12        1.33        4.32      4.32 o 
   0   1  12        5.79       13.73      5.50 o 
  -3   2  12       16.74       23.80      5.58 o 
  -2   2  12        0.41        5.68      4.21 o 
  -1   2  12        4.65        8.84      6.39 o 
   0   2  12       31.76       47.05     10.58 o 
  -3   3  12        0.04        2.71      4.13 o 
  -2   3  12        0.11        7.24      6.12 o 
  -1   3  12        0.00       -0.73      4.91 o 
  -2   4  12        1.62       -1.24      7.41 o 
                                                 
